# Supplementary material for: Tp63-expressing adult epithelial stem cells cross lineages boundaries revealing latent hairy skin competence
Source: Nat Commun. 2020 Nov 6;11:5645. doi: 10.1038/s41467-020-19485-3 (PMC7648065; doi:10.1038/s41467-020-19485-3)
Supplement: Supplementary file 5 — Supplementary Data 1 [file 41467_2020_19485_MOESM5_ESM.xlsx]

## Sheet: Feuil1
Supplementary data 1
		1st round of culture							2nd round of culture
ID	Gene.Symbol	Oral m. vs HF	Foot p. vs HF	Vagina vs HF	Oeso. vs HF	Trachea vs HF	Thymus vs HF		Oral m. vs HF	Foot p. vs HF	Vagina vs HF	Oeso. vs HF	Trachea vs HF	Thymus vs HF
10703838	---	11.3454	NS	NS	11.2515	6.10122	11.208		2.39963	NS	NS	5.68174	7.46265	4.22363
10705411	---	NS	NS	NS	NS	NS	-2.60835		NS	NS	NS	NS	NS	NS
10713116	---	NS	-2.01872	NS	NS	NS	NS		NS	NS	NS	NS	NS	NS
10713600	---	-3.09517	NS	NS	NS	NS	NS		-2.55607	NS	NS	NS	NS	NS
10713604	---	-3.06563	NS	NS	NS	NS	NS		-2.12504	NS	NS	NS	NS	-2.03751
10713648	---	NS	-2.13272	-2.12649	-2.51686	NS	NS		-2.07223	NS	NS	NS	NS	NS
10715065	---	NS	NS	-2.05477	NS	NS	NS		NS	NS	NS	NS	NS	NS
10718433	---	NS	NS	NS	NS	NS	NS		NS	NS	-3.71631	NS	NS	NS
10719000	---	NS	NS	NS	NS	NS	4.79167		NS	NS	NS	NS	NS	NS
10720531	---	-2.04879	NS	NS	NS	NS	NS		NS	NS	NS	NS	NS	NS
10722718	---	NS	-2.81554	NS	NS	NS	NS		NS	NS	NS	-2.18847	NS	NS
10723734	---	-2.03127	NS	NS	NS	NS	NS		NS	NS	NS	NS	NS	NS
10726991	---	2.70687	NS	NS	NS	NS	NS		2.09597	NS	NS	NS	NS	NS
10728028	---	NS	-3.4266	NS	NS	NS	NS		NS	NS	NS	NS	NS	NS
10729348	---	2.13465	NS	NS	NS	NS	NS		NS	NS	NS	NS	NS	NS
10730589	---	NS	NS	NS	NS	NS	NS		2.0168	NS	NS	NS	NS	NS
10734264	---	2.03163	NS	NS	2.04184	NS	NS		NS	NS	NS	NS	NS	NS
10735371	---	NS	-2.05045	NS	NS	NS	NS		-2.12839	NS	NS	NS	NS	NS
10737194	---	NS	NS	NS	2.00655	NS	NS		NS	NS	NS	NS	NS	NS
10737201	---	NS	NS	NS	2.00655	NS	NS		NS	NS	NS	NS	NS	NS
10737203	---	NS	NS	NS	2.00655	NS	NS		NS	NS	NS	NS	NS	NS
10739986	---	2.68197	NS	2.78151	NS	2.62151	NS		NS	NS	NS	NS	NS	NS
10741851	---	2.00779	NS	2.26997	NS	2.47701	2.26535		NS	NS	NS	NS	NS	NS
10742507	---	-2.09289	-2.13529	NS	NS	NS	NS		-2.22899	NS	NS	NS	NS	NS
10745136	---	2.33335	NS	NS	NS	NS	NS		NS	NS	NS	NS	NS	NS
10745931	---	NS	-2.35344	NS	NS	NS	NS		NS	NS	NS	NS	NS	NS
10746440	---	2.0227	NS	NS	NS	NS	NS		NS	NS	NS	NS	NS	NS
10746854	---	2.0598	NS	NS	NS	NS	NS		NS	NS	NS	NS	NS	NS
10746899	---	-2.10016	NS	NS	NS	-2.28255	-2.20714		NS	NS	NS	NS	NS	NS
10747550	---	NS	NS	NS	-2.19644	NS	NS		NS	NS	NS	NS	NS	NS
10748440	---	2.58268	NS	NS	NS	NS	NS		NS	NS	NS	NS	NS	NS
10749975	---	-3.02193	NS	-4.52148	-4.30461	-4.85158	-4.26808		-2.52931	NS	NS	-4.00453	-4.41951	-3.36775
10749977	---	NS	NS	NS	NS	NS	-2.72636		NS	NS	NS	NS	NS	-2.24258
10751073	---	-2.39784	-3.45638	-2.4911	-2.75833	-3.44557	NS		-2.51261	NS	NS	NS	-2.71028	-2.33794
10751593	---	2.41223	NS	NS	2.88602	NS	NS		2.27962	NS	NS	NS	NS	NS
10754363	---	8.86829	2.44475	NS	6.5164	NS	NS		NS	NS	NS	3.45265	NS	NS
10755127	---	NS	NS	NS	NS	NS	NS		-2.73569	NS	NS	NS	NS	NS
10756251	---	NS	-2.53245	NS	NS	NS	2.1322		NS	NS	NS	-2.60649	NS	NS
10759488	---	NS	NS	NS	NS	NS	NS		NS	NS	NS	-3.15998	NS	NS
10759846	---	NS	NS	NS	NS	NS	NS		NS	NS	NS	-3.23762	NS	NS
10760068	---	NS	NS	NS	NS	NS	NS		NS	2.34449	NS	NS	NS	NS
10763430	---	-2.06541	NS	NS	NS	NS	NS		NS	NS	NS	NS	NS	NS
10764032	---	2.04153	NS	NS	NS	2.18624	NS		NS	NS	NS	NS	NS	NS
10764034	---	NS	NS	NS	NS	2.06908	NS		NS	NS	NS	NS	NS	NS
10764972	---	NS	NS	NS	NS	-3.30229	NS		NS	NS	NS	NS	-2.31077	NS
10765034	---	-4.32486	NS	NS	NS	NS	NS		-2.86087	NS	NS	NS	NS	-2.79999
10765038	---	-2.14189	NS	NS	NS	NS	NS		NS	NS	NS	NS	NS	NS
10765042	---	NS	NS	NS	NS	NS	NS		-2.67532	NS	NS	NS	NS	NS
10767044	---	NS	-2.03083	NS	NS	NS	NS		NS	NS	NS	NS	NS	NS
10772405	---	NS	NS	2.33339	2.11968	2.03361	NS		NS	NS	NS	NS	NS	NS
10774605	---	-3.30777	-3.38796	-3.22021	-3.16411	-3.27964	-2.60779		-3.42216	NS	NS	-3.39427	-2.65718	-2.43964
10776262	---	NS	-2.08638	NS	NS	NS	NS		NS	NS	NS	NS	NS	NS
10777722	---	3.74112	3.61001	NS	2.4591	NS	NS		2.42423	NS	2.28312	2.5107	NS	NS
10781999	---	NS	2.75722	NS	NS	NS	NS		NS	NS	NS	NS	NS	NS
10785771	---	NS	NS	-2.40911	-2.42977	-2.32249	NS		NS	NS	NS	NS	NS	NS
10787505	---	NS	NS	NS	NS	NS	NS		2.10803	NS	NS	NS	NS	NS
10787803	---	NS	NS	NS	NS	2.2666	NS		NS	NS	NS	NS	NS	NS
10788858	---	-3.42634	-2.39815	NS	NS	NS	NS		-2.26852	NS	NS	NS	NS	NS
10791650	---	NS	NS	-2.94321	-2.70125	NS	-2.80327		NS	NS	NS	NS	NS	NS
10794320	---	-2.39363	NS	NS	NS	NS	NS		NS	NS	NS	NS	NS	NS
10795194	---	-2.12857	NS	NS	NS	NS	NS		NS	NS	NS	NS	NS	NS
10795260	---	-6.73621	NS	NS	NS	NS	-2.23451		NS	NS	NS	NS	-2.77086	-2.16962
10795280	---	-3.65744	NS	NS	NS	NS	NS		NS	NS	NS	NS	-2.24085	NS
10795297	---	-3.46443	NS	NS	NS	NS	NS		NS	NS	NS	NS	NS	NS
10796987	---	NS	-2.84035	NS	NS	-3.82421	-2.89778		NS	NS	NS	NS	NS	NS
10796989	---	NS	NS	-2.91252	NS	-3.31592	-2.65249		NS	NS	NS	NS	NS	NS
10797009	---	NS	-2.05309	NS	NS	NS	NS		NS	NS	NS	NS	NS	NS
10798461	---	-3.60879	NS	NS	NS	NS	NS		NS	NS	NS	NS	NS	NS
10798465	---	-5.40764	NS	NS	NS	NS	NS		NS	NS	NS	NS	NS	NS
10798490	---	-3.40873	NS	NS	NS	NS	NS		NS	NS	NS	NS	NS	NS
10798499	---	-3.38184	NS	NS	NS	NS	NS		NS	NS	NS	NS	NS	NS
10801256	---	NS	NS	NS	NS	NS	NS		2.43164	NS	NS	NS	NS	NS
10801778	---	NS	2.32225	2.54072	2.10874	2.62433	2.07368		2.88763	NS	NS	NS	NS	2.07293
10803440	---	NS	NS	NS	NS	NS	2.40355		NS	NS	NS	NS	NS	NS
10803977	---	NS	NS	NS	NS	2.63165	2.18104		NS	NS	NS	NS	2.19418	NS
10809399	---	-4.22193	NS	NS	NS	NS	2.36121		NS	NS	NS	NS	NS	NS
10813112	---	NS	-2.33447	NS	NS	NS	NS		NS	NS	-2.73074	NS	NS	NS
10813353	---	-2.73297	NS	NS	NS	NS	-2.04471		NS	NS	NS	NS	NS	NS
10817100	---	3.16471	NS	NS	2.31757	NS	NS		NS	NS	NS	2.41579	NS	NS
10817102	---	2.29912	NS	NS	2.10368	NS	NS		NS	NS	NS	NS	NS	NS
10817105	---	7.28376	NS	3.01474	4.57574	NS	2.30131		NS	NS	NS	3.418	NS	2.04666
10817111	---	2.86562	NS	NS	3.53667	NS	NS		NS	NS	NS	NS	NS	NS
10817985	---	NS	NS	NS	NS	NS	NS		88.2736	NS	NS	NS	NS	NS
10822348	---	-2.04904	NS	NS	NS	NS	NS		NS	NS	NS	NS	NS	NS
10823172	---	-2.68191	NS	NS	NS	-2.13694	NS		-2.10539	NS	NS	NS	NS	NS
10824716	---	2.34185	NS	NS	NS	NS	NS		NS	NS	NS	NS	NS	NS
10824719	---	2.60716	NS	2.47657	NS	NS	NS		NS	NS	NS	NS	NS	NS
10824776	---	3.40602	NS	NS	NS	NS	NS		NS	NS	NS	NS	NS	NS
10827665	---	NS	NS	NS	NS	-4.25388	NS		NS	NS	NS	NS	NS	NS
10827989	---	-5.02701	NS	NS	NS	NS	2.77533		NS	NS	NS	NS	NS	NS
10829754	---	NS	NS	NS	-2.09043	NS	NS		NS	NS	NS	NS	NS	NS
10839970	---	2.38499	NS	NS	NS	NS	NS		NS	NS	NS	NS	NS	NS
10842633	---	NS	-2.48819	-2.33997	-2.27373	-2.75728	NS		-2.11911	NS	-2.42515	-2.16415	-2.1832	NS
10844248	---	2.15398	NS	NS	NS	NS	NS		NS	NS	NS	NS	NS	NS
10846916	---	NS	NS	NS	NS	NS	-4.91264		NS	NS	NS	NS	NS	NS
10849614	---	-3.35825	NS	NS	NS	NS	NS		NS	NS	NS	NS	NS	NS
10856858	---	NS	NS	NS	NS	NS	NS		2.43093	NS	NS	NS	NS	NS
10856998	---	3.18262	NS	NS	NS	NS	NS		NS	NS	NS	NS	NS	NS
10858497	---	NS	-2.06659	NS	NS	NS	NS		-2.32883	NS	NS	NS	NS	NS
10862453	---	NS	-2.79434	NS	NS	NS	NS		NS	NS	NS	NS	NS	NS
10862573	---	NS	2.71418	NS	NS	NS	NS		NS	NS	2.99786	NS	NS	NS
10863213	---	NS	NS	NS	NS	NS	-2.97039		NS	NS	NS	NS	NS	-2.21236
10865698	---	2.60921	NS	NS	2.18779	NS	NS		NS	NS	NS	NS	NS	NS
10866265	---	NS	NS	NS	NS	NS	NS		-2.79926	NS	NS	NS	NS	NS
10867318	---	NS	-2.44867	NS	NS	NS	NS		NS	NS	NS	NS	NS	NS
10871151	---	-2.89919	NS	NS	NS	NS	NS		NS	NS	NS	NS	NS	NS
10871415	---	-3.01582	NS	NS	NS	NS	NS		NS	NS	NS	NS	NS	NS
10873027	---	NS	4.1733	3.78018	3.45404	3.64099	NS		2.39183	NS	2.22394	2.78043	NS	NS
10873790	---	-2.24826	NS	NS	NS	NS	NS		NS	NS	NS	NS	NS	NS
10876313	---	-2.06922	-2.49402	-2.34651	-2.11245	-2.1221	NS		-2.14862	NS	-2.76974	-2.81279	-2.48172	NS
10877751	---	NS	NS	-2.25712	-2.51141	-2.44171	NS		NS	NS	NS	NS	-2.55882	NS
10879660	---	NS	NS	NS	NS	2.18368	NS		NS	NS	NS	NS	NS	NS
10882450	---	NS	NS	NS	NS	-4.08136	NS		NS	NS	NS	-3.4282	NS	NS
10883019	---	NS	NS	NS	NS	NS	NS		-2.01836	NS	NS	NS	NS	NS
10884046	---	NS	-2.09585	NS	NS	NS	NS		-2.03859	NS	NS	NS	NS	NS
10884356	---	NS	NS	NS	NS	NS	2.08773		NS	NS	NS	NS	NS	NS
10887336	---	NS	-2.38837	NS	NS	NS	NS		NS	NS	NS	NS	NS	NS
10891864	---	NS	-2.3581	NS	NS	NS	NS		-2.55882	NS	NS	NS	NS	NS
10892493	---	NS	NS	NS	NS	NS	NS		NS	2.83323	NS	NS	NS	NS
10892499	---	NS	NS	NS	NS	NS	NS		NS	2.88338	NS	NS	NS	NS
10894115	---	NS	-3.4224	NS	-2.13545	NS	NS		-2.1257	NS	-3.49399	-2.78518	NS	NS
10895927	---	2.9744	NS	NS	NS	NS	NS		9.1265	3.38579	-2.58313	NS	NS	NS
10896964	---	NS	NS	NS	-2.03787	NS	NS		-2.4712	NS	NS	NS	NS	NS
10897037	---	NS	NS	-2.14909	NS	NS	NS		NS	NS	NS	NS	NS	NS
10897041	---	2.10896	NS	3.06086	2.11584	3.84653	NS		NS	NS	NS	NS	2.81376	NS
10901538	---	-2.13049	NS	NS	NS	NS	NS		NS	NS	NS	NS	NS	NS
10904864	---	NS	NS	NS	NS	NS	NS		NS	NS	NS	-2.00008	NS	NS
10905177	---	NS	3.50569	3.50436	NS	NS	NS		2.81026	NS	NS	NS	NS	NS
10906590	---	NS	NS	NS	NS	NS	NS		-2.06298	NS	NS	NS	NS	NS
10908098	---	NS	NS	NS	NS	NS	NS		-2.38615	NS	NS	NS	NS	NS
10910191	---	NS	NS	NS	NS	NS	-2.15235		NS	NS	NS	NS	NS	NS
10910762	---	-2.01109	NS	NS	NS	NS	NS		NS	NS	NS	NS	NS	NS
10910766	---	NS	NS	NS	NS	NS	NS		-2.64949	NS	NS	NS	NS	NS
10912282	---	NS	NS	2.06702	NS	NS	NS		NS	NS	NS	NS	NS	NS
10914937	---	NS	NS	NS	-2.30281	NS	NS		NS	NS	NS	NS	NS	NS
10917992	---	NS	NS	NS	NS	NS	NS		NS	NS	2.11659	2.41287	2.83662	NS
10918383	---	NS	NS	NS	NS	NS	NS		-2.29284	NS	NS	NS	NS	NS
10918499	---	-2.09212	NS	NS	NS	NS	NS		NS	NS	NS	NS	NS	NS
10918833	---	4.26405	NS	NS	NS	NS	NS		NS	NS	NS	NS	NS	NS
10919226	---	-2.1502	NS	NS	NS	NS	NS		NS	NS	NS	NS	NS	NS
10919373	---	NS	NS	NS	NS	NS	NS		-2.00541	NS	NS	NS	NS	NS
10924441	---	NS	NS	NS	NS	NS	-2.32756		NS	NS	NS	NS	NS	NS
10926089	---	NS	-2.96664	NS	NS	NS	NS		NS	NS	NS	NS	NS	NS
10926091	---	NS	-2.37563	NS	NS	NS	NS		NS	NS	NS	NS	NS	NS
10926093	---	NS	-2.71354	NS	NS	NS	NS		-2.57545	NS	NS	NS	NS	NS
10929660	---	NS	NS	NS	NS	NS	NS		NS	2.2692	NS	NS	NS	NS
10930564	---	NS	NS	2.15498	NS	NS	NS		NS	NS	NS	NS	NS	NS
10930593	---	NS	-2.29614	NS	NS	NS	NS		-2.15206	NS	NS	NS	NS	NS
10930602	---	NS	NS	2.92314	NS	NS	NS		NS	NS	NS	NS	NS	NS
10932973	---	5.0182	NS	20.4154	4.41196	18.6864	11.2953		NS	NS	3.17014	NS	11.2107	NS
10935843	---	5.94065	NS	4.14184	NS	9.88133	8.0748		NS	NS	NS	NS	6.7209	5.54161
10937867	---	-2.4224	NS	NS	NS	NS	NS		NS	NS	NS	NS	NS	NS
10939929	---	NS	NS	NS	NS	NS	6.94708		NS	NS	NS	NS	NS	NS
10858408	A2m	NS	NS	2.10679	NS	NS	NS		NS	NS	NS	NS	NS	NS
10861242	Aass	NS	NS	NS	NS	NS	NS		-2.25365	NS	-2.70414	-2.23824	NS	NS
10928700	Abca12	5.95387	NS	NS	NS	NS	3.08424		NS	NS	NS	NS	NS	3.86028
10929063	Abcb6	NS	NS	NS	NS	NS	NS		NS	-2.39969	NS	NS	NS	NS
10785826	Abcc4	NS	NS	NS	NS	NS	-2.27964		NS	NS	NS	NS	NS	NS
10785846	Abcc4	NS	NS	NS	NS	NS	-2.07924		NS	NS	NS	NS	NS	NS
10891133	Abcd4	NS	NS	NS	NS	-2.28813	-2.44486		NS	NS	NS	-3.00726	NS	NS
10829082	Abcg1	3.36181	3.77316	3.20139	3.35351	NS	2.51144		NS	NS	NS	NS	NS	NS
10855862	Abcg2	3.41881	NS	NS	6.77964	NS	NS		NS	NS	4.10317	7.44993	NS	NS
10751018	Abhd10	NS	NS	2.7128	NS	2.96129	2.18089		NS	NS	NS	NS	NS	NS
10912845	Abhd14b	NS	-2.3965	NS	-2.49796	NS	NS		NS	NS	-2.58512	-2.86415	NS	NS
10708053	Abhd2	NS	NS	NS	NS	2.3933	NS		NS	NS	NS	NS	NS	2.0247
10731047	Ablim1	4.10795	NS	NS	NS	2.56239	2.49913		NS	NS	NS	NS	NS	2.43038
10834584	Abo	NS	NS	NS	NS	2.64895	NS		NS	NS	NS	NS	NS	NS
10843866	Abo	NS	NS	NS	NS	2.47004	NS		NS	NS	NS	NS	NS	NS
10914201	Acaa1	NS	-2.34013	NS	NS	NS	NS		NS	NS	NS	NS	NS	NS
10827454	Acadm	NS	-2.83184	-2.41049	-2.29363	-2.14387	-2.33718		NS	NS	-2.17077	NS	NS	NS
10874909	Acbd5	NS	-2.08056	NS	NS	NS	NS		NS	NS	NS	NS	NS	NS
10745533	Accn1	NS	NS	-2.33627	-2.12789	NS	-2.23482		NS	NS	NS	NS	NS	NS
10739035	Ace	3.645	NS	NS	NS	NS	NS		NS	NS	NS	NS	NS	NS
10874298	Acot7	-2.57783	NS	NS	NS	NS	NS		NS	-2.04301	NS	NS	-2.1312	NS
10919422	Acpl2	NS	NS	NS	NS	-2.33128	NS		NS	NS	NS	NS	NS	NS
10851513	Ada	2.57565	NS	NS	NS	NS	NS		NS	NS	NS	NS	NS	NS
10726371	Adam12	-3.15093	NS	NS	NS	NS	NS		NS	NS	NS	NS	NS	NS
10824452	Adam15	2.01033	NS	NS	NS	NS	NS		NS	NS	NS	NS	NS	NS
10784866	Adam28	NS	NS	2.01396	5.31089	3.46121	NS		NS	NS	NS	NS	NS	NS
10752839	Adamts1	NS	NS	NS	NS	NS	4.20839		NS	NS	NS	NS	NS	NS
10771826	Adamts3	NS	-3.92916	NS	-4.37689	NS	-2.60761		NS	NS	NS	-4.79777	NS	-2.12456
10771830	Adamts3	NS	NS	NS	NS	NS	-2.63851		NS	NS	NS	-3.28873	NS	-2.30463
10765534	Adamts4	NS	NS	NS	NS	NS	-2.50568		NS	NS	NS	NS	NS	NS
10833985	Adamtsl4	NS	NS	NS	-2.10819	NS	NS		NS	NS	-2.08172	-3.03872	NS	NS
10829367	Adarb1	NS	NS	NS	NS	-2.21319	NS		NS	NS	NS	NS	NS	NS
10819369	Adh7	NS	NS	NS	NS	NS	NS		NS	2.27253	NS	NS	NS	NS
10875126	Adhfe1	NS	NS	NS	NS	NS	NS		NS	2.33687	NS	NS	NS	NS
10755112	Adipoq	NS	NS	3.84907	NS	NS	NS		NS	NS	NS	NS	NS	NS
10709875	Adm	NS	NS	NS	NS	NS	NS		NS	NS	NS	NS	NS	2.18206
10898556	Adm2	NS	NS	NS	NS	NS	NS		NS	NS	-3.47558	NS	NS	NS
10734291	Adora2b	NS	NS	NS	NS	NS	2.01498		NS	NS	NS	NS	NS	NS
10791579	Aga	NS	-2.11999	-3.34752	-2.66469	-2.39217	NS		NS	NS	-2.65247	NS	NS	NS
10829209	Agpat3	NS	-2.23317	NS	NS	NS	NS		-2.31208	NS	NS	NS	NS	NS
10718001	Agpat4	NS	-3.50049	NS	NS	NS	NS		-3.54713	-2.16692	-4.30954	-2.18415	NS	NS
10775519	Agpat9	2.68908	NS	2.12086	NS	2.29306	2.30383		NS	NS	NS	NS	NS	NS
10889660	Ahr	NS	-3.21883	NS	NS	NS	NS		NS	NS	NS	NS	NS	NS
10716925	Aig1	NS	-2.75931	NS	NS	NS	NS		NS	NS	NS	NS	NS	NS
10765820	Aim2	NS	NS	13.5867	4.90241	NS	NS		5.30752	NS	9.48112	8.58316	NS	3.48268
10702660	Akap12	5.76784	NS	11.1035	NS	13.1335	22.6686		NS	NS	NS	NS	NS	NS
10861736	Akr1b1	-3.05126	NS	NS	NS	NS	NS		NS	NS	-2.9221	NS	NS	NS
10854406	Akr1b8	NS	NS	3.26216	2.94934	2.42727	NS		NS	NS	NS	3.68399	2.93577	NS
10796027	Akr1e1	-2.33248	-3.23917	-2.7689	-2.09878	-2.31751	NS		-2.39384	NS	-2.74543	-2.99081	NS	NS
10873387	Akr7a3	NS	NS	NS	NS	NS	NS		NS	NS	NS	NS	NS	2.49365
10750878	Alcam	NS	-2.48226	NS	NS	NS	NS		NS	NS	NS	NS	NS	NS
10729284	Aldh1a7	NS	NS	NS	NS	NS	NS		NS	NS	NS	NS	2.11214	2.11626
10734228	Aldh3a1	NS	NS	NS	NS	NS	NS		9.49638	NS	NS	NS	NS	NS
10765399	Aldh9a1	NS	-2.14099	NS	NS	NS	NS		-2.20987	NS	NS	NS	NS	NS
10745095	Aldoc	NS	-3.15468	NS	NS	-2.66815	NS		NS	NS	-4.42133	-4.81404	NS	NS
10734148	Alkbh5	2.27506	2.12764	2.23347	2.16803	NS	NS		2.32092	NS	NS	NS	NS	NS
10744395	Alox12	2.35437	NS	NS	NS	NS	NS		NS	NS	NS	NS	NS	2.02451
10734934	Alox12b	2.30783	NS	NS	NS	NS	NS		NS	2.22474	NS	NS	NS	NS
10804935	Alpk2	NS	NS	3.11806	NS	NS	NS		NS	NS	NS	NS	NS	NS
10928290	Als2cr12	NS	NS	3.13703	NS	NS	NS		NS	NS	NS	NS	NS	NS
10932704	Amot	NS	NS	2.04122	NS	NS	NS		NS	NS	NS	NS	NS	NS
10709880	Ampd3	2.03492	NS	2.57529	2.16923	NS	NS		NS	NS	NS	NS	NS	NS
10740185	Anapc11	NS	NS	NS	-2.00679	NS	NS		NS	NS	NS	NS	NS	NS
10779835	Ang1	NS	-2.14842	NS	NS	NS	-2.01667		NS	NS	NS	NS	NS	NS
10891311	Angel1	2.02745	NS	NS	NS	NS	NS		NS	NS	NS	NS	NS	NS
10813969	Ank	NS	NS	-3.39346	-4.46155	-4.21821	-2.53689		NS	NS	NS	NS	-5.92748	-2.48285
10918281	Ankdd1a	NS	2.28139	2.19709	2.09809	NS	NS		NS	NS	NS	2.26047	NS	NS
10714505	Ankrd15	NS	NS	NS	NS	-2.0695	NS		NS	NS	NS	NS	NS	NS
10817459	Anp32e	-2.00732	NS	NS	NS	NS	NS		NS	NS	NS	NS	NS	NS
10775628	Anxa3	2.16697	NS	NS	NS	2.73898	2.03435		NS	NS	NS	NS	2.77937	NS
10742712	Anxa6	NS	-5.82152	-2.21285	-2.1136	NS	NS		NS	NS	-4.8492	-3.68705	NS	NS
10824993	Anxa9	6.84978	NS	NS	2.39493	NS	NS		NS	NS	NS	NS	NS	NS
10797741	Aof1	NS	NS	2.35704	2.22134	NS	2.45035		NS	NS	NS	2.2165	NS	NS
10937769	Ap1s2	NS	-2.80665	-2.58614	-2.64251	NS	NS		NS	NS	NS	NS	NS	NS
10757223	Ap4m1	NS	NS	NS	NS	NS	NS		NS	2.20709	NS	NS	NS	NS
10718666	Apeg3	2.79854	NS	NS	2.68367	NS	2.57392		NS	NS	NS	NS	NS	NS
10918368	Aph1b	NS	NS	-2.03772	NS	NS	NS		NS	NS	NS	NS	NS	NS
10824250	Apoa1bp	NS	-2.15485	NS	NS	NS	NS		NS	NS	NS	NS	NS	NS
10865329	Apobec1	NS	NS	4.25051	2.0314	2.22395	2.15246		NS	NS	NS	4.50829	2.3565	4.01851
10897723	Apobec3	NS	NS	NS	NS	2.51184	NS		NS	NS	NS	NS	NS	NS
10719530	Apoe	-3.4305	-2.91588	-4.64924	-4.19234	-3.99325	-3.09782		NS	3.92489	-3.82127	-3.85939	-3.39736	NS
10905179	Apol9a	NS	NS	NS	NS	NS	NS		2.16847	NS	NS	NS	NS	NS
10934700	Apool	NS	-2.13445	NS	NS	NS	NS		NS	NS	NS	NS	NS	NS
10876069	Aqp3	NS	11.7718	NS	6.41233	NS	6.19759		NS	NS	NS	7.15544	NS	3.58217
10918569	Aqp9	NS	NS	NS	NS	NS	-2.18713		NS	NS	NS	NS	NS	NS
10934118	Ar	6.8656	NS	12.7222	7.88261	NS	2.89254		NS	NS	5.30574	NS	NS	6.57169
10775866	Areg	3.01558	2.26636	2.7075	2.81304	2.81764	2.41382		NS	NS	3.0721	2.64445	3.79875	NS
10848293	Arhgap11a	-2.63052	NS	NS	NS	NS	NS		NS	NS	NS	NS	NS	NS
10717141	Arhgap18	NS	NS	3.5882	3.97383	NS	2.46458		NS	NS	NS	3.57512	3.9414	NS
10786851	Arhgap22	NS	3.11053	NS	NS	2.14133	2.09129		2.05475	NS	NS	NS	NS	NS
10930385	Arhgap28	-2.86201	NS	NS	NS	NS	NS		NS	NS	NS	NS	NS	NS
10898268	Arhgap8	NS	NS	2.16608	NS	5.17506	4.89974		NS	NS	NS	NS	NS	2.99973
10866526	Arhgdib	55.0155	NS	87.1688	16.2973	55.0713	24.5145		3.51933	NS	7.04573	2.85144	57.2792	6.62882
10724013	Arhgef17	NS	-2.39088	NS	NS	NS	NS		NS	NS	NS	NS	NS	NS
10759729	Arhgef18	2.5453	NS	NS	NS	2.64614	NS		NS	NS	NS	NS	NS	NS
10873688	Arhgef19	NS	NS	-2.74049	-2.27304	NS	NS		NS	NS	-2.32523	-2.24417	NS	NS
10939866	Arhgef6	3.47652	NS	4.17834	NS	NS	6.30357		NS	NS	NS	NS	NS	3.58211
10728159	Arl2	NS	NS	NS	NS	NS	NS		NS	NS	NS	-2.03158	NS	NS
10929725	Arl4c	-2.03358	NS	NS	NS	NS	NS		NS	NS	NS	NS	NS	NS
10750572	Arl6	NS	-2.18606	NS	-3.11313	NS	NS		-3.10342	NS	NS	NS	NS	NS
10934960	Armcx1	NS	NS	NS	-2.33261	-2.08006	NS		NS	NS	NS	NS	NS	NS
10708954	Arrb1	15.2693	18.1046	18.395	11.0192	14.905	3.02427		9.61381	NS	4.00888	10.1178	9.65338	NS
10802023	Arsi	3.25311	NS	NS	NS	NS	4.37679		NS	NS	NS	NS	NS	NS
10818915	Arsj	-2.0632	NS	NS	NS	NS	NS		NS	NS	NS	NS	NS	NS
10788348	Asah1	NS	NS	NS	NS	NS	NS		NS	NS	-2.1308	NS	NS	NS
10869808	Asah3l	4.79273	NS	NS	NS	NS	NS		NS	NS	NS	NS	NS	NS
10853995	Asb15	-2.53522	-2.12992	-3.00656	-2.62952	-2.72838	-2.21382		-2.27995	NS	-2.74099	-2.20212	-2.53643	-2.22565
10810230	Asf1b	-3.03847	NS	NS	NS	NS	NS		NS	NS	NS	NS	NS	NS
10797660	Aspn	NS	NS	NS	NS	NS	-2.22462		NS	NS	NS	NS	NS	NS
10835355	Ass1	NS	NS	NS	NS	NS	-2.19062		NS	NS	NS	NS	NS	NS
10707597	Atp10a	-4.58039	NS	-3.80272	-3.56585	NS	-2.24278		NS	NS	NS	NS	NS	-2.51463
10792863	Atp11a	NS	NS	2.04095	NS	NS	NS		NS	NS	NS	NS	NS	NS
10769476	Atp1b1	-4.27125	-4.92697	NS	NS	NS	NS		NS	NS	NS	NS	NS	NS
10767723	Atp2b4	NS	NS	NS	NS	NS	-3.2022		NS	NS	NS	NS	NS	NS
10916920	Atp5l	-2.01658	-2.11435	NS	NS	NS	NS		-2.26649	NS	NS	NS	NS	NS
10879047	Atp6v0b	NS	NS	NS	NS	NS	NS		NS	-2.35358	NS	NS	NS	NS
10772582	Atp8a1	-2.51854	NS	NS	NS	NS	NS		NS	NS	NS	NS	NS	NS
10794229	Auh	NS	-3.77821	-2.46295	-2.79802	-2.65854	NS		-2.31479	NS	NS	-2.33058	NS	NS
10920967	Axud1	2.4808	NS	NS	NS	NS	NS		NS	2.98115	NS	NS	NS	NS
10764495	B3galt2	2.51871	NS	NS	NS	NS	NS		NS	NS	NS	NS	3.01441	NS
10895830	B4galnt1	NS	NS	NS	NS	NS	NS		-2.05285	NS	NS	NS	NS	NS
10876045	B4galt1	NS	NS	NS	2.01214	NS	NS		2.01649	NS	NS	NS	NS	NS
10754156	B4galt4	NS	NS	3.50145	NS	2.2761	NS		NS	NS	NS	NS	NS	NS
10851952	B4galt5	3.02654	2.34957	3.53094	2.4191	5.59387	2.93244		NS	NS	2.22253	NS	3.48651	2.44509
10803394	B4galt6	NS	NS	2.6686	2.09761	2.29914	NS		NS	NS	NS	NS	NS	NS
10750513	Bace2	NS	NS	NS	NS	NS	2.75034		NS	NS	NS	NS	NS	2.14601
10927230	Bag2	2.02171	NS	NS	NS	NS	NS		NS	NS	NS	NS	NS	NS
10838718	Bahd1	2.46482	NS	2.35318	NS	2.17157	NS		NS	NS	NS	NS	NS	NS
10928684	Bard1	-2.51098	NS	NS	NS	NS	NS		NS	NS	NS	NS	NS	NS
10915981	Barx2	NS	-2.69191	NS	NS	-2.07732	NS		-2.00042	-3.02685	-2.19569	NS	NS	NS
10806016	Bbs2	NS	-2.94523	NS	NS	NS	NS		NS	NS	-2.58218	NS	NS	NS
10836594	Bbs5	NS	-2.2005	NS	NS	NS	NS		NS	NS	NS	NS	NS	NS
10818809	Bcar3	3.13814	NS	2.63327	3.12306	2.99568	2.59761		NS	NS	NS	NS	NS	2.05721
10719863	Bckdha	NS	-2.0691	NS	NS	NS	NS		NS	NS	-2.50741	-2.17688	NS	NS
10774596	Bcl11a	-5.28866	-3.67887	-5.38618	-4.93782	-4.75889	-3.38032		-4.32084	NS	-2.65919	-4.30806	-4.65443	-2.68843
10724228	Bcl2l1	2.78583	NS	NS	NS	NS	NS		NS	NS	NS	NS	NS	NS
10850826	Bcl2l1	2.30123	NS	NS	NS	NS	NS		NS	NS	NS	NS	NS	NS
10839655	Bcl2l11	NS	-2.09901	NS	NS	NS	NS		NS	NS	NS	NS	NS	NS
10859237	Bcl2l14	NS	NS	NS	NS	NS	NS		NS	NS	NS	NS	NS	3.13324
10917215	Bco2	NS	NS	NS	NS	NS	-2.80926		NS	NS	NS	NS	NS	NS
10924354	Bcs1l	-2.23136	NS	NS	-2.02675	NS	NS		-2.28604	NS	NS	NS	NS	NS
10884996	Bem46l3	NS	NS	NS	NS	NS	NS		NS	2.3092	NS	NS	NS	NS
10935890	Bgn	NS	2.73442	3.10366	NS	3.68886	NS		NS	NS	NS	NS	NS	NS
10867026	Bhlhb3	-7.89849	-9.03803	NS	-9.59777	-10.7645	-8.45036		NS	NS	NS	NS	NS	-6.18619
10859781	Bicd1	NS	NS	NS	NS	NS	2.65588		NS	NS	NS	NS	NS	NS
10865222	Bid	NS	NS	6.13528	2.00908	9.7799	3.32321		3.14175	NS	NS	2.12074	5.87551	NS
10800760	Bin1	NS	NS	NS	NS	NS	NS		NS	NS	-2.10688	-2.30093	NS	NS
10914799	Birc3	2.13887	NS	NS	NS	NS	NS		NS	NS	NS	NS	NS	NS
10723131	Blm	-2.05225	NS	NS	NS	NS	NS		NS	NS	NS	NS	NS	NS
10715475	Bloc1s2	NS	NS	NS	NS	NS	NS		-2.03135	NS	NS	NS	NS	NS
10775573	Bmp3	5.22788	4.29197	2.25714	11.3385	6.27267	3.30934		NS	NS	2.95344	5.51582	9.97126	4.26609
10827068	Bmpr1b	NS	NS	NS	3.04322	NS	4.27551		NS	NS	NS	NS	NS	2.72758
10933431	Bmx	21.0697	27.7456	2.45368	5.18407	28.3219	NS		11.2022	NS	NS	2.30279	29.2932	NS
10726457	Bnip3	NS	NS	NS	NS	-2.63582	NS		NS	NS	NS	NS	-2.48299	NS
10927826	Bnip3	NS	NS	NS	-2.10455	-2.76977	NS		NS	NS	NS	NS	-2.63408	NS
10824973	Bnipl	NS	-2.33331	NS	NS	-2.03323	NS		-2.2969	NS	NS	NS	NS	NS
10747640	Brca1	-2.23146	NS	NS	NS	NS	NS		NS	NS	NS	NS	NS	NS
10745850	Brip1	-3.07277	NS	NS	NS	NS	NS		NS	NS	NS	NS	NS	NS
10790811	Bst2	NS	-3.44908	NS	-3.61845	NS	NS		NS	NS	NS	NS	NS	NS
10901263	Btbd11	NS	NS	NS	2.03838	NS	NS		NS	NS	NS	NS	NS	NS
10893759	Btbd2	NS	NS	NS	NS	NS	NS		NS	NS	-2.76635	-2.82787	NS	NS
10840262	Btbd3	3.39078	NS	NS	2.02325	NS	NS		NS	NS	NS	NS	NS	NS
10849737	Bub1	-2.84342	NS	NS	NS	NS	NS		NS	NS	NS	NS	NS	NS
10838647	Bub1b	-3.62773	NS	NS	NS	NS	NS		NS	NS	NS	NS	-2.57967	NS
10874811	C1qdc2	-8.16141	-8.93351	-10.8427	-13.2029	-11.3527	-14.3757		-4.22568	NS	-3.3455	-10.5448	-8.80244	-4.42192
10739927	C1qtnf1	NS	NS	NS	NS	NS	NS		NS	2.15493	NS	NS	NS	NS
10858655	C1r	NS	2.77773	NS	-3.33512	-2.09519	NS		2.78934	2.34992	NS	-2.03471	NS	NS
10865442	C1s	NS	2.87863	NS	NS	NS	NS		2.50586	NS	NS	NS	NS	NS
10843475	C8g	NS	-2.2985	NS	NS	NS	NS		NS	NS	-2.38764	NS	NS	NS
10909761	Cadm1	-2.39517	NS	NS	NS	NS	NS		NS	NS	NS	NS	NS	-2.0978
10861268	Cadps2	NS	NS	NS	2.17844	NS	NS		NS	NS	NS	4.42692	NS	NS
10710106	Calcb	NS	NS	NS	NS	2.14721	NS		NS	NS	NS	NS	NS	NS
10799374	Calm4	NS	2.94812	NS	NS	NS	NS		NS	11.8404	NS	NS	NS	NS
10796090	Calml3	NS	NS	NS	NS	NS	-4.67951		NS	NS	NS	NS	NS	NS
10864623	Camk1	NS	NS	NS	-2.57685	NS	NS		NS	-2.90705	-2.28733	NS	NS	NS
10728093	Capn1	NS	NS	2.26871	NS	NS	NS		NS	NS	NS	NS	NS	NS
10723792	Capn5	3.21417	NS	NS	NS	3.73342	NS		NS	NS	NS	NS	NS	2.36352
10809538	Capns2	NS	NS	NS	NS	-3.83086	-3.63554		NS	NS	NS	NS	NS	NS
10911145	Car12	NS	NS	NS	NS	-3.77329	-2.73255		NS	NS	NS	NS	NS	NS
10822253	Car13	2.26356	NS	NS	NS	NS	NS		NS	NS	NS	NS	2.01	NS
10822234	Car2	NS	NS	NS	NS	NS	-4.35956		NS	NS	NS	NS	NS	NS
10933449	Car5b	NS	-4.98165	-3.79077	-3.20395	-2.49667	NS		-2.15304	NS	-4.04417	-4.23133	NS	NS
10868517	Car9	2.99152	NS	2.59246	3.3686	2.26855	NS		3.91181	NS	NS	NS	2.79994	2.30698
10905335	Card10	NS	NS	2.26607	NS	2.48626	NS		NS	NS	NS	NS	NS	NS
10821685	Card6	-2.8894	NS	NS	NS	NS	NS		NS	NS	NS	NS	NS	NS
10838733	Casc5	-2.65404	NS	NS	NS	NS	NS		NS	NS	NS	NS	NS	NS
10838745	Casc5	-2.09389	NS	NS	NS	NS	NS		NS	NS	NS	NS	NS	NS
10907815	Casp1	-5.8456	NS	NS	NS	NS	-4.5574		NS	NS	NS	NS	NS	NS
10894140	Casp14	NS	NS	NS	NS	NS	NS		NS	3.60242	NS	NS	NS	NS
10827983	CB741658	NS	NS	NS	NS	5.45251	NS		NS	NS	NS	NS	2.78008	NS
10750329	Cbr3	NS	NS	NS	NS	NS	-2.11786		NS	NS	NS	NS	NS	NS
10791401	Cbr4	NS	-2.09932	NS	NS	NS	NS		NS	NS	NS	NS	NS	NS
10832175	Cbs	NS	NS	-2.74254	NS	-2.81974	-2.73632		NS	NS	NS	NS	NS	NS
10804371	Ccdc112	NS	-2.16551	NS	NS	NS	NS		NS	NS	NS	NS	NS	NS
10716995	Ccdc28a	NS	-2.97162	NS	NS	NS	NS		NS	NS	-2.50424	NS	NS	NS
10894722	Ccdc53	NS	-2.43084	NS	NS	NS	NS		NS	NS	NS	NS	NS	NS
10753982	Ccdc80	-6.25137	NS	NS	-7.2386	NS	NS		NS	NS	NS	NS	NS	NS
10891684	Ccdc88c	3.95706	NS	2.351	2.93839	3.00057	2.76179		NS	NS	NS	NS	2.34353	2.54131
10859738	Ccdc91	NS	NS	NS	NS	NS	-2.06965		NS	NS	NS	NS	NS	NS
10736697	Ccl2	NS	4.37349	2.50083	NS	2.03748	NS		2.14088	NS	NS	2.16371	NS	NS
10745670	Ccl6	2.34367	NS	NS	NS	NS	NS		NS	NS	NS	NS	NS	NS
10822852	Ccna2	-2.51231	NS	NS	NS	NS	NS		NS	NS	NS	NS	NS	NS
10821016	Ccnb1	-3.95794	NS	NS	NS	NS	NS		NS	NS	NS	NS	NS	NS
10717195	Ccnb2	-3.29924	NS	NS	NS	NS	NS		NS	NS	NS	NS	NS	NS
10918509	Ccnb2	-3.35279	NS	NS	NS	NS	NS		NS	NS	NS	NS	NS	NS
10865782	Ccnd2	NS	NS	NS	NS	NS	2.43139		NS	NS	NS	NS	NS	NS
10721176	Ccne1	NS	2.62532	NS	NS	NS	NS		NS	-3.4116	NS	NS	NS	-2.48284
10867614	Ccne2	-2.39299	NS	NS	NS	NS	NS		NS	NS	NS	2.30069	-2.50054	NS
10775761	Ccng2	NS	-2.97562	NS	NS	NS	NS		NS	NS	-2.61721	NS	NS	NS
10911510	Ccpg1	NS	-2.05043	NS	NS	NS	NS		NS	NS	NS	NS	NS	NS
10727649	Ccs	NS	NS	-2.02832	-2.08519	NS	NS		NS	NS	NS	NS	NS	NS
10911818	Cd109	-2.10349	NS	-2.56141	NS	-5.78761	-5.87138		NS	NS	NS	NS	NS	NS
10751091	Cd200	-3.49294	-8.84738	2.38357	-24.4958	-9.24129	NS		-9.47529	NS	-6.21884	-26.9809	-12.839	NS
10830624	Cd24	NS	NS	NS	NS	-3.68741	-4.04127		NS	NS	NS	NS	-2.14904	NS
10921951	Cd2ap	NS	NS	NS	NS	2.03944	NS		NS	NS	NS	NS	NS	NS
10894395	Cd320	NS	NS	-2.01589	NS	NS	NS		-2.02471	NS	NS	NS	NS	NS
10777232	Cd38	2.66631	NS	NS	NS	11.344	3.46215		NS	NS	NS	NS	2.10308	NS
10767388	Cd55	5.73799	NS	3.17971	NS	4.92104	5.14306		NS	2.65029	NS	NS	2.40662	2.40311
10893258	Cd63	NS	-2.39225	NS	-5.8008	NS	NS		NS	NS	NS	-2.39307	-2.38754	NS
10744127	Cd68	5.36329	NS	2.11092	NS	NS	NS		NS	NS	NS	NS	3.24682	3.14151
10712517	Cd81	NS	NS	NS	NS	NS	NS		-2.39246	NS	NS	NS	NS	NS
10806806	Cd97	NS	NS	NS	NS	NS	NS		2.74939	NS	NS	NS	NS	NS
10826264	Cdc14a	NS	-2.82936	NS	NS	NS	NS		NS	NS	NS	NS	NS	NS
10803824	Cdc25c	-2.04365	NS	NS	NS	NS	NS		NS	NS	NS	NS	NS	NS
10829761	Cdc2a	-2.96369	NS	NS	NS	NS	NS		NS	NS	NS	NS	NS	NS
10713278	Cdc42bpg	2.52277	NS	NS	NS	NS	NS		NS	NS	NS	NS	NS	NS
10728057	Cdc42ep2	4.06914	NS	8.96868	4.74863	8.29516	NS		NS	NS	2.20342	2.29912	6.57173	NS
10887939	Cdc42ep3	NS	-3.40464	NS	NS	NS	NS		NS	NS	NS	NS	NS	NS
10704127	Cdc42ep5	NS	NS	2.69243	NS	3.0997	13.0508		NS	NS	NS	NS	2.09759	NS
10738118	Cdc6	-4.91517	NS	NS	NS	NS	NS		NS	NS	NS	NS	NS	NS
10775231	Cdc7	-2.83407	NS	NS	NS	NS	NS		NS	NS	NS	NS	NS	NS
10784729	Cdca2	-2.59792	NS	NS	NS	NS	NS		NS	NS	NS	NS	NS	NS
10858707	Cdca3	-4.53646	NS	NS	NS	NS	NS		NS	NS	NS	NS	NS	NS
10836945	Cdca7	-2.11096	NS	NS	NS	NS	NS		NS	NS	NS	NS	NS	NS
10887802	Cdca7l	-3.24572	-2.28653	-2.31968	-2.17233	-2.25513	-2.66369		-2.49735	NS	NS	NS	NS	NS
10879704	Cdca8	-2.57078	NS	NS	NS	NS	NS		NS	NS	NS	NS	NS	NS
10921107	Cdcp1	NS	2.11168	NS	NS	NS	NS		NS	NS	NS	NS	NS	NS
10808274	Cdh13	NS	NS	NS	NS	NS	-2.7862		NS	NS	NS	NS	NS	NS
10803323	Cdh2	-3.31607	NS	NS	NS	NS	-2.06668		NS	NS	NS	NS	NS	-2.97451
10822043	Cdh6	NS	NS	NS	NS	NS	2.06224		NS	NS	NS	NS	NS	NS
10803238	Cdig2	2.19144	NS	NS	NS	NS	NS		NS	NS	NS	NS	NS	NS
10890354	Cdkl1	2.60141	NS	2.79514	2.14121	2.96923	3.4364		NS	NS	NS	2.04062	2.92874	2.36074
10727056	Cdkn1c	2.82167	3.8383	NS	2.71806	NS	NS		2.98064	NS	NS	3.07206	NS	3.02383
10877997	Cdkn2a	NS	NS	NS	NS	NS	2.53806		NS	NS	NS	NS	NS	NS
10878001	Cdkn2b	NS	NS	NS	NS	NS	2.60085		NS	NS	NS	NS	NS	NS
10878705	Cdkn2c	-4.36911	NS	NS	NS	-2.83142	-2.29055		NS	NS	NS	NS	-2.94578	NS
10808536	Cdt1	-2.64513	NS	NS	NS	NS	NS		NS	NS	NS	NS	NS	NS
10811287	Cdyl2	2.18301	NS	2.40297	2.38045	2.27813	NS		2.10285	NS	NS	NS	NS	NS
10719847	Ceacam1	18.9864	NS	10.4589	9.30973	11.8808	NS		NS	NS	NS	NS	12.0151	NS
10905988	Celsr1	NS	NS	3.47869	NS	NS	2.44792		NS	NS	NS	NS	NS	2.2765
10826002	Celsr2	NS	NS	NS	NS	-2.11524	-2.04642		NS	NS	NS	NS	NS	NS
10889022	Cenpa	-3.32501	NS	NS	NS	NS	NS		NS	NS	NS	NS	NS	NS
10819145	Cenpe	-2.46902	NS	NS	NS	NS	NS		NS	NS	NS	NS	NS	NS
10770649	Cenpf	-3.06641	NS	NS	NS	NS	NS		NS	NS	NS	NS	NS	NS
10934891	Cenpi	-2.20259	NS	NS	NS	NS	NS		NS	NS	NS	NS	NS	NS
10812823	Cenpk	-3.16603	NS	NS	NS	NS	NS		NS	NS	NS	NS	NS	NS
10765044	Cenpl	-3.11228	NS	NS	NS	NS	NS		NS	NS	NS	NS	NS	NS
10808197	Cenpn	-2.12503	NS	NS	NS	NS	NS		NS	NS	NS	NS	NS	NS
10810703	Cenpt	-2.74997	NS	NS	NS	NS	NS		NS	NS	NS	NS	NS	NS
10744283	Centb1	NS	NS	NS	NS	NS	NS		13.4963	NS	NS	NS	NS	NS
10715107	Cep55	-3.59838	NS	NS	NS	NS	NS		NS	NS	NS	NS	NS	NS
10912464	Cep70	NS	-2.97421	NS	NS	NS	NS		NS	NS	NS	NS	NS	NS
10702505	Cep72	-2.21125	NS	NS	NS	NS	NS		NS	NS	NS	NS	NS	NS
10906024	Cerk	NS	NS	NS	NS	2.42065	NS		NS	NS	NS	NS	NS	NS
10716509	Ces2	6.91569	NS	NS	3.58535	NS	NS		NS	NS	NS	NS	NS	NS
10853871	Cftr	NS	NS	NS	NS	2.77518	3.65243		NS	NS	NS	NS	NS	NS
10918600	Cgnl1	3.00756	NS	4.31633	2.80998	3.18474	2.36496		NS	NS	NS	NS	NS	2.82146
10779646	Cgrrf1	NS	NS	NS	NS	NS	NS		-2.21403	NS	NS	NS	NS	NS
10729777	Ch25h	NS	NS	NS	NS	2.38863	7.30981		NS	NS	NS	NS	NS	3.28198
10838823	Chac1	NS	NS	NS	NS	NS	NS		NS	NS	NS	2.13313	NS	NS
10931498	Chaf1a	-2.53867	NS	NS	NS	NS	NS		NS	NS	NS	NS	NS	NS
10750391	Chaf1b	-2.94343	NS	NS	NS	NS	NS		NS	NS	NS	NS	NS	NS
10743914	Chd3	2.23084	NS	2.35409	NS	2.6699	2.18857		NS	NS	NS	NS	NS	NS
10786436	Chdh	NS	NS	NS	NS	NS	NS		NS	2.94661	NS	NS	NS	NS
10916110	Chek1	-3.14694	NS	NS	NS	NS	NS		NS	NS	NS	NS	NS	NS
10772274	Chic2	NS	-2.29062	NS	NS	NS	NS		-2.63726	NS	NS	NS	NS	NS
10846220	Chn1	NS	NS	NS	NS	NS	2.13806		NS	NS	NS	NS	NS	NS
10795898	Chrm3	NS	NS	NS	NS	NS	8.54149		NS	NS	NS	NS	NS	NS
10901409	Chst11	-8.17806	-4.90404	-3.90773	-10.4979	-3.93683	-2.32728		-3.48901	-2.44881	-3.07945	-8.84072	-7.25436	-2.9467
10838725	Chst14	3.95317	NS	NS	NS	NS	2.85987		NS	NS	NS	NS	NS	2.67283
10802416	Cidea	3.63725	NS	NS	NS	NS	NS		NS	NS	NS	NS	2.01057	NS
10900583	Cirbp	-2.00885	-2.70217	-2.05212	NS	NS	NS		NS	NS	NS	NS	NS	NS
10892265	Ckb	NS	NS	NS	NS	NS	-2.11248		NS	NS	NS	NS	NS	NS
10839144	Ckmt1	NS	NS	NS	NS	NS	-3.6581		NS	NS	NS	NS	NS	NS
10827149	Clca2	NS	NS	NS	NS	NS	NS		NS	3.00479	NS	NS	NS	NS
10827182	Clca4	NS	NS	2.32756	NS	NS	NS		NS	NS	NS	NS	NS	2.63095
10827166	Clca4l	8.00342	NS	2.96286	6.68107	15.6272	NS		NS	NS	NS	NS	14.8236	NS
10712853	Clcf1	NS	2.53385	2.58731	NS	2.43374	2.46526		NS	NS	NS	NS	NS	NS
10752941	Cldn17	27.4402	NS	NS	4.26109	NS	NS		2.36305	NS	NS	NS	NS	NS
10735091	Cldn7	NS	NS	NS	NS	6.6766	2.60152		NS	NS	NS	NS	NS	NS
10752943	Cldn8	2.90513	NS	NS	NS	NS	NS		NS	NS	NS	NS	NS	NS
10865986	Clec2e	NS	NS	NS	NS	NS	NS		NS	NS	NS	NS	2.61906	NS
10827592	Clic2	NS	NS	NS	NS	NS	NS		NS	4.65095	NS	NS	NS	NS
10834290	Clic3	3.89068	NS	NS	NS	2.33666	NS		NS	NS	NS	NS	NS	NS
10880583	Clic4	-2.52419	NS	NS	NS	NS	-2.07221		NS	NS	NS	NS	NS	NS
10926642	Clic5	NS	NS	NS	NS	NS	NS		NS	NS	NS	NS	NS	2.40619
10750296	Clic6	NS	NS	NS	NS	5.21299	NS		NS	NS	NS	NS	3.11319	NS
10757810	Clip2	NS	NS	2.27709	NS	NS	NS		NS	NS	NS	NS	NS	NS
10888620	Clip4	NS	NS	NS	NS	NS	-3.18961		NS	NS	NS	NS	NS	NS
10928229	Clk1	NS	NS	NS	-2.06154	NS	NS		NS	NS	NS	NS	NS	NS
10872032	Clspn	-3.0775	NS	NS	NS	NS	NS		NS	NS	NS	NS	NS	NS
10872057	Clspn	-2.55285	NS	NS	NS	NS	NS		NS	NS	NS	NS	NS	NS
10781166	Clu	NS	NS	NS	NS	NS	2.3815		NS	2.43529	NS	NS	NS	NS
10782144	Clybl	NS	NS	-2.48084	NS	NS	NS		NS	NS	NS	NS	NS	NS
10805527	Cndp1	2.60018	NS	3.45059	NS	NS	NS		NS	NS	NS	NS	NS	NS
10717813	Cnksr3	-2.33204	NS	-2.04097	-2.17598	NS	NS		NS	NS	NS	-2.05811	NS	NS
10729024	Cntf	-2.09318	NS	NS	NS	NS	NS		NS	NS	NS	NS	NS	NS
10738313	Cntnap1	2.45495	NS	2.5485	NS	NS	NS		NS	NS	NS	NS	NS	NS
10738274	Coasy	NS	-2.02519	NS	NS	NS	NS		NS	NS	NS	NS	NS	NS
10778525	Cobl	NS	NS	NS	3.45336	2.90524	NS		NS	NS	NS	NS	2.88245	NS
10845767	Cobll1	2.43904	NS	NS	NS	NS	NS		NS	NS	NS	NS	NS	NS
10737532	Col1a1	NS	3.04018	4.86387	NS	4.96911	NS		NS	NS	NS	NS	NS	NS
10853559	Col1a2	NS	3.46357	5.6327	NS	4.87285	NS		NS	NS	NS	NS	NS	NS
10923052	Col3a1	NS	3.98881	5.62069	NS	4.99248	NS		NS	NS	NS	NS	NS	NS
10829437	Col6a1	NS	2.35839	2.74833	NS	2.47607	NS		NS	NS	NS	NS	NS	NS
10750685	Col8a1	NS	NS	NS	NS	NS	3.83695		NS	NS	NS	NS	NS	3.85243
10737763	Copz2	NS	NS	NS	-5.32799	-3.10316	NS		-4.35204	NS	-4.86295	-5.61494	NS	NS
10876601	Coro2a	NS	NS	NS	NS	NS	NS		NS	NS	NS	NS	NS	2.32364
10745408	Coro6	7.58415	NS	NS	NS	NS	NS		NS	NS	NS	NS	NS	4.08981
10903267	Cox6c	NS	NS	-2.1686	NS	-2.10149	NS		-2.04099	NS	NS	NS	NS	NS
10934579	Cox7b	NS	-2.56424	-2.03184	-2.03937	NS	NS		-2.17341	NS	NS	NS	NS	NS
10728383	Cox8a	-2.46447	-2.46623	-2.70478	-2.50097	-2.49785	NS		-2.30177	NS	NS	NS	NS	NS
10854303	Cpa4	2.11804	5.0061	NS	NS	NS	NS		NS	NS	4.14898	NS	NS	NS
10741814	Cpeb4	2.99063	NS	2.61788	NS	NS	NS		NS	NS	NS	NS	NS	NS
10895589	Cpm	NS	NS	NS	3.01646	2.72118	NS		NS	NS	NS	2.38761	3.2802	NS
10878564	Cpt2	NS	-2.00041	NS	NS	NS	NS		NS	NS	NS	NS	NS	NS
10910089	Crabp1	2.03913	NS	NS	NS	NS	NS		NS	NS	NS	NS	NS	NS
10816405	Crabp2	NS	NS	NS	NS	NS	3.07271		NS	NS	NS	NS	NS	3.03161
10844183	Crat	2.14798	NS	2.18332	NS	2.14011	NS		NS	NS	NS	NS	NS	NS
10861890	Creb3l2	NS	NS	3.40757	NS	NS	2.33306		NS	NS	NS	NS	NS	NS
10765335	Creg1	NS	NS	NS	NS	NS	-2.48775		NS	NS	NS	NS	NS	NS
10857826	Creld1	NS	NS	NS	NS	NS	NS		NS	-2.94002	NS	NS	NS	NS
10882755	Cript	NS	NS	NS	NS	NS	NS		-2.13454	NS	NS	NS	NS	NS
10808377	Crispld2	-4.19635	NS	NS	NS	NS	-3.4083		NS	NS	NS	NS	NS	NS
10784125	Cryl1	NS	-2.30366	NS	NS	NS	NS		NS	NS	NS	NS	NS	2.19113
10907542	Csad	NS	-2.44723	NS	NS	-2.34389	NS		NS	NS	-2.76573	NS	NS	NS
10742663	Csf2	NS	NS	NS	NS	2.75354	NS		NS	NS	NS	NS	NS	NS
10738051	Csf3	4.65267	NS	4.44298	NS	NS	4.55127		NS	NS	NS	NS	NS	NS
10850563	Cst3	NS	NS	NS	NS	NS	NS		NS	NS	NS	NS	-2.1035	NS
10751441	Csta_predicted	4.7579	NS	NS	NS	NS	NS		NS	NS	NS	NS	NS	NS
10717233	Ctgf	-2.29836	NS	-2.07916	-4.64014	NS	-3.42149		-5.2924	NS	-3.50909	-3.56012	NS	NS
10827517	Cth	NS	NS	NS	NS	-2.40895	-2.22045		NS	NS	NS	NS	NS	NS
10793675	Ctla2a	NS	NS	NS	NS	NS	3.04455		NS	NS	NS	NS	NS	NS
10876896	Ctnnal1	NS	-2.33987	-3.79339	-2.20778	-6.01275	-5.8355		NS	NS	NS	-2.23271	-3.34036	-2.44777
10937777	Ctps2	NS	-3.77564	NS	NS	NS	NS		NS	NS	NS	NS	NS	NS
10726979	Ctsd	2.10621	NS	NS	NS	NS	NS		NS	NS	-2.26211	NS	NS	NS
10712935	Ctsf	NS	NS	NS	-2.0635	NS	NS		NS	NS	-2.24533	-2.21497	NS	NS
10912161	Ctsh	NS	NS	NS	-2.60193	NS	-2.6515		NS	NS	-3.10948	-2.54429	NS	NS
10825702	Cttnbp2nl	NS	NS	NS	NS	NS	NS		NS	NS	NS	-2.16166	NS	NS
10749983	Cxadr	NS	-2.35444	NS	NS	NS	NS		NS	NS	NS	NS	NS	NS
10771655	Cxcl10	NS	NS	NS	NS	NS	2.16252		NS	NS	NS	NS	NS	NS
10775896	Cxcl2	5.59671	NS	6.11716	NS	5.75625	2.96468		NS	NS	NS	NS	NS	NS
10775905	Cxcl3	NS	NS	NS	NS	2.01821	NS		NS	NS	NS	NS	NS	NS
10775922	Cxcl5	4.00679	4.30272	NS	NS	7.35805	NS		NS	NS	NS	NS	5.17763	NS
10767373	Cxcr4	NS	NS	NS	NS	NS	NS		NS	4.24517	NS	NS	NS	NS
10925291	Cxcr7	7.536	NS	NS	NS	NS	2.73726		3.82634	NS	NS	NS	NS	NS
10803017	Cyb5	NS	-2.22036	NS	NS	NS	NS		-3.06838	NS	NS	NS	NS	NS
10764104	Cyb5r1	-2.17234	NS	-2.00592	NS	NS	NS		NS	NS	NS	NS	NS	NS
10904553	Cyp11b1	NS	NS	5.96934	NS	2.10942	NS		NS	NS	NS	NS	NS	NS
10863608	Cyp26b1	NS	2.49427	3.2772	2.18695	NS	NS		2.0381	NS	3.50359	2.71768	NS	NS
10924411	Cyp27a1	NS	NS	NS	NS	NS	NS		NS	8.8681	NS	NS	NS	NS
10719922	Cyp2s1	NS	NS	NS	NS	NS	2.152		NS	NS	NS	NS	NS	3.01327
10705313	Cyp2t1	NS	NS	NS	NS	NS	NS		NS	NS	-2.51486	NS	NS	NS
10938983	Cysltr1	14.332	2.39386	NS	NS	2.68789	7.28666		4.64194	NS	NS	NS	NS	NS
10813361	Dab2	2.28068	NS	NS	2.15997	NS	NS		2.51693	NS	NS	NS	NS	NS
10783529	Dad1	NS	NS	NS	-2.16405	NS	NS		-2.18651	NS	NS	NS	NS	NS
10814098	Dap	NS	-6.42975	-3.57922	-3.85087	-2.431	NS		NS	NS	-8.60051	-8.61993	-4.33906	NS
10797032	Dapk1	NS	NS	2.18044	NS	3.70875	5.51877		NS	NS	NS	NS	NS	NS
10911048	Dapk2	NS	NS	NS	NS	2.56256	NS		-2.14578	NS	NS	NS	NS	NS
10826985	Dapp1	NS	NS	NS	NS	NS	NS		NS	NS	NS	NS	2.60724	NS
10931154	Dbi	NS	-2.42273	-2.03476	NS	NS	NS		NS	NS	NS	NS	NS	NS
10794031	Dbn1	NS	NS	NS	NS	NS	2.0048		NS	NS	NS	NS	NS	NS
10706953	Dbp	NS	-2.52999	NS	NS	NS	NS		NS	NS	-4.14399	-2.92042	NS	NS
10753582	Dcbld2	2.28242	NS	NS	NS	NS	NS		NS	NS	NS	NS	NS	NS
10732068	Dci	-2.56591	-2.23246	-3.15239	-3.1061	-2.00516	NS		NS	NS	-3.44187	-2.84264	-2.05899	NS
10895075	Dcn	NS	8.51215	3.94346	NS	2.38058	NS		NS	NS	NS	NS	NS	NS
10824482	Dcst1	NS	NS	NS	NS	NS	NS		NS	2.6587	NS	NS	NS	NS
10819644	Ddah1	2.17267	NS	3.33325	NS	2.91579	NS		NS	NS	NS	NS	NS	NS
10895861	Ddit3	NS	-2.38376	NS	-2.25374	NS	NS		NS	NS	NS	NS	NS	NS
10832920	Ddit4	NS	-5.2575	NS	NS	NS	-2.46822		NS	NS	NS	NS	NS	NS
10830471	Ddo	NS	NS	2.16535	2.83927	NS	NS		NS	NS	NS	NS	NS	6.51451
10827916	Ddr1	NS	NS	NS	NS	NS	NS		NS	NS	-2.271	NS	NS	NS
10769695	Ddr2	NS	NS	NS	NS	2.03841	NS		NS	NS	NS	NS	NS	NS
10925839	Ddx11	-2.20012	NS	NS	NS	NS	NS		NS	NS	NS	NS	NS	NS
10833215	Ddx50	NS	-2.14264	NS	NS	NS	NS		NS	NS	NS	NS	NS	NS
10875988	Ddx58	NS	-2.1605	NS	NS	NS	NS		NS	NS	NS	NS	NS	NS
10808708	Def8	2.31607	NS	NS	NS	NS	NS		NS	NS	NS	NS	NS	NS
10892143	Degs2	3.79959	NS	NS	NS	NS	NS		NS	NS	NS	NS	NS	3.41225
10817959	Dennd2c	NS	NS	NS	NS	NS	NS		2.23542	NS	NS	NS	NS	NS
10896966	Dennd3	NS	-2.6697	NS	-2.3743	NS	NS		NS	NS	-3.2037	-2.90707	-2.09272	NS
10812931	Depdc1b	-3.51074	NS	NS	NS	NS	NS		NS	NS	NS	NS	NS	NS
10847932	Depdc7	NS	-2.34767	NS	NS	-2.09608	-2.07745		NS	NS	NS	NS	NS	NS
10723866	Dgat2	3.29378	NS	NS	2.47328	3.00972	2.70696		NS	NS	NS	NS	2.32249	NS
10783917	Dhrs1	NS	NS	NS	NS	NS	NS		NS	NS	NS	NS	NS	-2.15113
10873838	Dhrs3	4.92937	NS	NS	NS	NS	NS		NS	NS	NS	NS	NS	4.67002
10836588	Dhrs9	2.76369	7.68702	6.5234	3.86603	4.47069	6.61888		3.2111	NS	4.75783	3.9048	3.24544	2.92047
10841806	Dhx35	2.13873	NS	NS	NS	NS	NS		NS	NS	NS	NS	NS	NS
10768697	Dhx9	-2.06204	NS	NS	NS	NS	NS		NS	NS	NS	NS	NS	NS
10751488	Dirc2	2.60976	NS	NS	NS	NS	NS		NS	NS	NS	NS	NS	NS
10838683	Disp2	3.0263	NS	NS	NS	NS	NS		NS	NS	NS	NS	NS	NS
10788462	Dlc1	NS	NS	2.13158	2.455	3.1719	2.91453		-2.07911	NS	NS	NS	NS	NS
10782956	Dlg7	-2.47261	NS	NS	NS	NS	NS		NS	NS	NS	NS	NS	NS
10846143	Dlx2	NS	2.94168	NS	NS	NS	NS		NS	NS	NS	2.05117	NS	NS
10860947	Dlx5	3.1069	2.47503	4.23161	NS	NS	2.48824		NS	NS	NS	NS	NS	2.75737
10706065	Dmkn	4.47228	NS	NS	NS	-8.47722	-3.40306		NS	NS	NS	NS	-5.36836	NS
10714528	Dmrt2	NS	NS	NS	NS	NS	3.42832		NS	NS	NS	NS	NS	NS
10829840	Dna2	-2.83424	NS	NS	NS	NS	NS		NS	NS	NS	NS	NS	NS
10819787	Dnajb4	NS	NS	NS	-2.13778	NS	NS		NS	NS	NS	-2.46164	NS	NS
10785372	Dnajc15	-2.30356	NS	NS	NS	NS	NS		-2.1072	NS	NS	NS	NS	NS
10803911	Dnajc18	NS	NS	-3.45357	-3.70679	NS	NS		NS	-5.50678	-5.66254	NS	NS	NS
10870269	Dnajc6	NS	NS	NS	NS	NS	NS		NS	NS	NS	-2.01437	NS	NS
10779162	Dnajc9	-2.14824	NS	NS	NS	NS	NS		NS	NS	NS	NS	NS	NS
10812130	Dnmbp	2.02574	NS	3.15363	2.68288	2.4947	NS		NS	NS	NS	NS	NS	NS
10785964	Dock9	2.06678	NS	NS	2.18438	NS	NS		NS	NS	NS	NS	NS	NS
10863471	Dok1	NS	NS	NS	NS	NS	-2.05714		NS	NS	NS	-3.68728	NS	NS
10851997	Dpm1	NS	-2.22458	NS	-2.40104	-2.16043	NS		NS	NS	NS	NS	NS	NS
10843424	Dpp7	NS	NS	NS	NS	NS	-2.59827		NS	NS	NS	NS	NS	NS
10804245	Dpysl3	NS	NS	NS	NS	NS	NS		NS	-2.32979	NS	NS	NS	NS
10803377	Dsc1	NS	NS	NS	NS	NS	NS		NS	2.79912	NS	NS	NS	NS
10803359	Dsc2	3.14632	NS	NS	NS	NS	NS		NS	NS	NS	NS	NS	NS
10803342	Dsc3	NS	NS	NS	NS	-3.25437	NS		NS	NS	NS	NS	NS	NS
10903790	Dscc1	-4.04511	NS	NS	NS	NS	NS		NS	NS	NS	NS	NS	NS
10763421	Dsel	NS	NS	NS	NS	NS	NS		-6.22178	NS	-6.91232	NS	9.53308	NS
10800342	Dsg1b	5.55983	5.44796	NS	4.69526	-3.59473	-2.1135		NS	NS	3.7334	4.07038	NS	NS
10851251	Dsn1	-2.00576	NS	NS	NS	NS	NS		NS	NS	NS	NS	NS	NS
10770728	Dtl	-3.82886	NS	NS	NS	NS	NS		NS	NS	NS	NS	-2.807	NS
10800471	Dtna	-3.1444	NS	NS	NS	NS	2.1739		NS	NS	NS	NS	NS	NS
10751459	Dtx3l	NS	NS	2.26415	NS	NS	NS		NS	NS	NS	NS	NS	NS
10839268	Duox1	4.01292	2.10056	NS	NS	NS	NS		2.36479	2.56813	NS	NS	NS	NS
10849230	Duox2	NS	NS	NS	NS	NS	NS		NS	3.19512	NS	NS	NS	NS
10849260	Duoxa1	NS	NS	NS	NS	-2.24878	NS		NS	NS	NS	NS	NS	NS
10839261	Duoxa2	NS	NS	NS	NS	NS	NS		NS	6.61598	NS	NS	NS	NS
10732652	Dusp1	4.50479	NS	3.57799	NS	3.96059	3.3238		3.00836	2.75338	NS	NS	3.04634	2.71316
10766463	Dusp10	2.51405	NS	NS	NS	2.95747	NS		NS	NS	NS	NS	NS	2.48594
10837226	Dusp19	NS	-2.01988	NS	-2.04174	-2.18733	NS		-2.35613	NS	NS	NS	NS	NS
10716080	Dusp5	NS	NS	NS	NS	NS	2.35638		NS	NS	NS	NS	NS	NS
10839405	Dut	-3.53248	NS	NS	NS	NS	NS		NS	NS	NS	NS	NS	NS
10882627	Dync2li1	NS	NS	NS	-2.90055	NS	NS		NS	-5.1137	NS	NS	NS	NS
10895344	E2f7	NS	NS	NS	NS	NS	NS		NS	NS	NS	2.16435	NS	NS
10722247	E2f8	-2.19568	NS	NS	NS	NS	NS		NS	NS	NS	NS	-2.16843	NS
10786703	Eaf1	NS	2.40164	NS	NS	NS	NS		NS	NS	NS	NS	NS	NS
10932410	Ebp	NS	NS	NS	NS	-2.04028	NS		NS	NS	NS	NS	NS	NS
10784355	Ebpl	NS	NS	NS	NS	NS	5.54627		NS	NS	NS	NS	NS	4.17554
10705631	Ech1	NS	-2.3061	-2.3402	-2.0675	-2.15883	NS		NS	2.13703	-2.71765	-2.51519	NS	NS
10717413	Echdc1	NS	-2.66858	-2.05374	-3.10214	-2.35081	NS		NS	NS	NS	NS	-2.06065	NS
10822558	Ect2	-2.46761	NS	NS	NS	NS	NS		NS	NS	NS	NS	NS	NS
10934186	Eda	2.48187	NS	NS	NS	NS	NS		NS	NS	NS	NS	NS	NS
10938540	Eda2r	2.76849	NS	NS	NS	NS	NS		NS	NS	NS	NS	NS	NS
10795689	Edaradd	NS	NS	NS	NS	NS	NS		NS	NS	NS	NS	NS	2.37204
10797857	Edn1	2.38284	NS	2.34271	NS	10.8456	NS		NS	3.34735	NS	NS	6.6861	NS
10807022	Ednra	NS	NS	NS	NS	NS	NS		6.11407	NS	NS	NS	NS	NS
10923857	Eef1b2	NS	NS	NS	NS	NS	NS		-2.03736	NS	NS	NS	NS	NS
10908682	Eepd1	NS	NS	NS	NS	NS	NS		NS	2.68337	NS	NS	NS	NS
10881211	Efhd2	NS	NS	NS	NS	2.30472	2.06046		NS	NS	NS	NS	NS	NS
10824446	Efna4	NS	NS	-2.0496	NS	NS	NS		NS	NS	NS	NS	NS	NS
10889923	Egln3	2.95001	NS	NS	NS	NS	NS		3.29241	NS	NS	NS	NS	NS
10800919	Egr1	NS	NS	NS	NS	NS	NS		NS	NS	NS	-2.1957	NS	NS
10888596	Ehd3	NS	2.37004	NS	NS	NS	NS		NS	NS	NS	NS	NS	NS
10752081	Ehhadh	NS	NS	NS	NS	NS	NS		NS	NS	-2.14639	-2.62693	NS	NS
10839419	Eid1	NS	NS	NS	-2.03226	NS	NS		NS	NS	NS	NS	NS	NS
10814644	Eif5a2	NS	NS	-2.3792	NS	NS	NS		NS	NS	NS	NS	NS	NS
10878016	Elavl2	NS	NS	NS	NS	NS	2.03348		NS	3.07637	NS	NS	3.78667	NS
10767921	Elf3	NS	NS	NS	NS	NS	NS		NS	NS	NS	NS	NS	10.1638
10847817	Elf5	11.6741	NS	NS	3.87605	NS	NS		NS	NS	NS	NS	NS	NS
10812922	Elovl7	NS	NS	NS	NS	NS	-2.11615		NS	NS	NS	NS	NS	NS
10813152	Emb	-3.65374	-7.65161	-2.30317	-3.59428	NS	NS		-2.35111	-2.61475	-3.69818	NS	-2.50685	NS
10746416	Eme1	-2.23918	NS	NS	NS	NS	NS		NS	NS	NS	NS	NS	NS
10882543	Eml4	2.08943	NS	2.15287	NS	2.09204	NS		NS	NS	NS	NS	NS	NS
10721962	Emp3	-15.0921	NS	-3.91584	-9.66896	NS	NS		NS	NS	NS	-4.53276	NS	NS
10716454	Emx2	2.97182	2.3264	6.97033	3.40031	3.77958	4.26957		2.27666	NS	2.13138	2.93003	2.37254	2.72583
10931285	En1	NS	2.95804	NS	NS	NS	NS		NS	NS	NS	NS	NS	NS
10812689	Enc1	2.21242	NS	NS	NS	NS	NS		NS	NS	NS	NS	NS	NS
10865502	Eno2	NS	NS	NS	NS	NS	NS		3.10488	NS	-2.09925	-2.14975	NS	NS
10702250	Enpp1	NS	NS	NS	NS	NS	-4.04239		NS	NS	NS	NS	NS	NS
10702224	Enpp3	NS	2.08997	6.89807	NS	2.53631	NS		NS	NS	NS	NS	NS	2.07973
10921910	Enpp4	NS	NS	-2.21289	NS	NS	NS		NS	NS	NS	NS	NS	NS
10914354	Entpd3	4.05628	NS	NS	NS	NS	NS		2.5624	NS	NS	2.36823	2.59971	NS
10730254	Entpd7	NS	2.05736	2.53001	NS	NS	NS		NS	NS	NS	NS	NS	NS
10882733	Epas1	10.8543	NS	4.6179	8.27396	4.78713	NS		NS	NS	NS	NS	4.8448	3.09754
10841532	Epb4.1l1	3.03409	NS	NS	NS	NS	NS		2.39546	NS	NS	NS	NS	NS
10873706	Epha2	NS	NS	NS	NS	2.34117	NS		NS	NS	NS	NS	2.09963	NS
10867955	Epha7	-6.47304	-4.86177	-11.6449	NS	NS	-2.73337		NS	NS	NS	NS	NS	NS
10770342	Ephx1	NS	-4.31404	NS	NS	NS	NS		-4.9719	NS	NS	NS	NS	NS
10743437	Epn2	2.14558	NS	2.21959	2.38875	2.25609	NS		2.04863	NS	NS	NS	NS	NS
10746387	Epn3	3.87358	NS	4.11402	NS	3.86374	2.80195		NS	NS	NS	NS	NS	2.45683
10938719	Ercc6l	-2.86519	NS	NS	NS	NS	NS		NS	NS	NS	NS	NS	NS
10775873	Ereg	3.90248	2.82573	2.56256	NS	3.97459	3.44909		NS	NS	3.25788	2.81656	3.37835	2.47521
10729610	Ermp1	2.16259	NS	NS	NS	NS	NS		NS	NS	NS	NS	NS	NS
10874193	Errfi1	NS	NS	NS	NS	NS	NS		NS	2.00441	NS	NS	NS	NS
10899499	Espl1	-2.14681	NS	NS	NS	NS	NS		NS	NS	NS	NS	NS	NS
10702689	Esr1	NS	NS	3.25014	NS	NS	NS		NS	NS	NS	NS	NS	NS
10702695	Esr1	NS	NS	13.0432	NS	NS	NS		NS	NS	NS	NS	NS	NS
10777355	Evc2	NS	NS	NS	NS	NS	NS		-2.05389	NS	NS	-2.08663	NS	NS
10814705	Evi1	NS	NS	4.85695	3.95166	6.39985	NS		NS	NS	NS	NS	4.17896	NS
10822611	Evi1	2.59683	NS	8.34997	7.65169	11.8495	NS		NS	NS	NS	3.16008	7.51157	3.17063
10745342	Evi2a	NS	NS	NS	NS	NS	-2.13397		NS	NS	NS	NS	NS	-2.40716
10765996	Exo1	-3.64734	NS	NS	NS	NS	NS		NS	NS	NS	NS	NS	NS
10876520	Exosc3	-2.01305	NS	NS	NS	NS	NS		NS	NS	NS	NS	NS	NS
10823184	Exosc8	-2.40897	NS	NS	NS	NS	NS		NS	NS	NS	NS	NS	NS
10909987	Exph5	3.04997	NS	NS	NS	NS	NS		NS	NS	NS	NS	NS	NS
10880504	Extl1	NS	NS	NS	NS	NS	NS		NS	5.44171	NS	NS	NS	NS
10867142	Eya1	NS	NS	NS	NS	NS	17.0553		NS	NS	NS	3.93433	NS	NS
10842298	Eya2	NS	NS	2.13424	NS	NS	NS		NS	NS	NS	NS	NS	NS
10747592	Ezh1	2.27524	NS	NS	NS	NS	NS		NS	NS	NS	NS	NS	2.29395
10792820	F10	NS	NS	-2.35815	-2.08129	-2.18465	NS		NS	NS	NS	NS	NS	NS
10820586	F2r	NS	NS	NS	NS	4.79944	3.6616		NS	NS	NS	NS	NS	3.16875
10820577	F2rl1	NS	NS	NS	NS	NS	2.05617		NS	NS	NS	NS	NS	NS
10812589	F2rl2	4.94408	5.35575	NS	NS	4.32359	8.59512		9.26595	NS	NS	NS	3.80632	NS
10818708	F3	2.28582	NS	3.49746	NS	4.49129	NS		NS	-4.40568	NS	NS	3.40833	2.56997
10811126	Fa2h_predicted // Wdr59	3.04771	NS	3.20113	NS	NS	NS		NS	NS	NS	NS	2.10834	2.19641
10713857	Fads1	NS	-6.89305	NS	NS	NS	NS		NS	NS	-5.22825	NS	NS	NS
10728631	Fads2	NS	-5.83851	NS	NS	NS	NS		NS	NS	-3.36341	NS	NS	NS
10723441	Fah	NS	-2.03659	NS	NS	NS	NS		NS	NS	NS	NS	NS	NS
10826137	Fam102b	NS	NS	NS	-2.07734	NS	NS		NS	NS	NS	NS	NS	NS
10822107	Fam105a	NS	NS	NS	NS	NS	-2.70757		NS	NS	NS	NS	NS	NS
10884075	Fam110c	NS	NS	NS	NS	2.18684	NS		NS	NS	NS	NS	NS	NS
10714106	Fam111a	-4.08071	NS	NS	NS	-3.28538	-2.18112		NS	NS	NS	NS	-4.1	NS
10925415	Fam132b	2.1734	NS	NS	2.29866	NS	2.31448		NS	NS	NS	NS	NS	2.81211
10862301	Fam139a	2.195	NS	NS	NS	NS	NS		NS	NS	NS	NS	NS	NS
10760738	Fam20c	3.08364	NS	NS	NS	NS	2.69782		NS	NS	NS	NS	NS	NS
10790467	Fam25a	NS	3.37546	NS	NS	NS	NS		NS	NS	NS	NS	NS	NS
10804821	Fam38b	NS	NS	NS	8.73348	3.8644	NS		NS	NS	NS	NS	NS	NS
10754939	Fam43a	2.14071	NS	NS	NS	NS	NS		NS	NS	NS	NS	NS	NS
10919041	Fam46a	NS	NS	NS	NS	-3.31814	NS		NS	4.55825	NS	NS	-3.24314	NS
10883636	Fam49a	NS	2.55933	NS	NS	NS	NS		NS	NS	NS	NS	NS	NS
10735424	Fam64a	-4.83039	-2.34437	NS	-2.96491	NS	-2.80038		NS	-4.57496	NS	-3.57058	-2.79408	NS
10771012	Fam69a	2.30345	NS	NS	NS	NS	NS		NS	NS	NS	NS	NS	NS
10865321	Fam80b	9.04668	9.72845	4.46636	NS	3.07742	2.74588		NS	NS	4.09161	4.33659	NS	3.08892
10867020	Fam80b	9.96094	11.4782	4.99076	NS	3.37307	2.9995		NS	NS	4.71965	5.09599	NS	3.41244
10896661	Fam83a	3.3646	3.81936	2.40957	3.1844	-7.18391	-3.96906		NS	-6.20191	NS	NS	-6.06215	-2.75017
10918770	Fam83b	NS	NS	NS	NS	NS	-2.00528		NS	NS	NS	NS	NS	NS
10889260	Fam84a	NS	NS	NS	NS	NS	NS		NS	NS	-2.57758	-3.0892	NS	NS
10875567	Fam92a1	NS	NS	NS	NS	NS	NS		-2.0481	NS	NS	NS	NS	NS
10857838	Fancd2	-2.24835	NS	NS	NS	NS	NS		NS	NS	NS	NS	NS	NS
10898315	Fbln1	NS	NS	NS	NS	NS	NS		NS	NS	NS	-2.61492	-2.53717	NS
10746856	Fbxl20	NS	-2.08737	NS	NS	NS	NS		NS	NS	-2.35506	NS	NS	NS
10904976	Fbxl6	NS	-2.35105	NS	NS	NS	NS		NS	NS	-2.03479	NS	NS	NS
10762442	Fbxo21	NS	2.83414	4.15395	3.03321	3.51548	2.97119		NS	NS	2.41567	2.57565	2.04558	NS
10903896	Fbxo32	NS	-2.40894	NS	NS	NS	NS		NS	NS	-3.04802	-2.57042	NS	NS
10717779	Fbxo5	-9.85762	NS	NS	NS	NS	-2.24759		NS	NS	NS	NS	-4.41841	NS
10756178	Fcer2a	NS	NS	8.25533	2.01086	NS	NS		NS	NS	NS	7.44885	2.56767	NS
10769788	Fcgr3	NS	-5.67287	NS	NS	NS	NS		NS	NS	-6.02461	-2.95787	NS	NS
10769797	Fcgr3	NS	-5.99959	NS	NS	NS	NS		NS	NS	-5.90209	-3.00585	NS	NS
10721667	Fcgrt	NS	-2.84108	NS	NS	2.2122	2.09514		NS	NS	NS	NS	NS	NS
10820770	Fcho2	2.09183	NS	NS	NS	NS	NS		NS	NS	NS	NS	NS	NS
10728644	Fen1	-2.35861	NS	NS	NS	NS	NS		NS	NS	NS	NS	NS	NS
10794328	Fgd3	NS	NS	2.49762	NS	NS	NS		NS	NS	NS	NS	NS	NS
10894952	Fgd6	2.12125	NS	NS	NS	NS	NS		NS	NS	NS	NS	NS	NS
10939919	Fgf13	NS	NS	NS	NS	NS	3.32485		NS	NS	4.07433	5.73543	NS	NS
10712629	Fgf15	6.19091	NS	NS	NS	NS	NS		NS	NS	NS	NS	NS	NS
10780813	Fgf9	5.9875	NS	4.73336	NS	2.81803	5.88803		NS	NS	NS	NS	NS	2.73514
10792304	Fgfr1	NS	NS	NS	NS	NS	NS		NS	NS	NS	NS	NS	-2.183
10777748	Fgfr3	3.71209	NS	NS	NS	NS	NS		NS	NS	NS	NS	NS	NS
10927692	Fhl2	NS	NS	NS	NS	NS	NS		NS	NS	NS	NS	NS	-2.19565
10937725	Figf	NS	2.41511	2.76938	NS	NS	NS		NS	NS	NS	NS	NS	NS
10778482	Fignl1	-2.31144	NS	NS	NS	NS	NS		NS	NS	NS	NS	NS	NS
10862643	Fkbp14	NS	NS	NS	-2.90672	-2.79505	NS		NS	NS	NS	-2.95951	NS	NS
10855785	Fkbp9	NS	NS	NS	-5.88152	NS	NS		NS	NS	NS	NS	-7.86339	-2.83873
10817147	Flg	7.36518	NS	NS	5.20991	NS	NS		NS	NS	NS	NS	NS	NS
10831060	Flot1	NS	-2.82775	NS	NS	NS	NS		NS	NS	-2.79851	-3.93954	NS	NS
10886269	Flrt2	NS	NS	NS	NS	NS	-2.18396		NS	NS	NS	NS	NS	-2.22365
10886049	Flvcr2	6.44499	2.90888	2.81367	3.10305	NS	NS		NS	NS	NS	NS	NS	NS
10764050	Fmod	NS	NS	NS	NS	NS	NS		NS	3.25404	NS	NS	NS	NS
10844251	Fnbp1	2.01825	NS	NS	NS	NS	NS		NS	NS	NS	NS	NS	NS
10886031	Fos	NS	NS	NS	NS	NS	NS		NS	NS	NS	-3.47111	NS	2.16823
10719432	Fosb	2.48946	NS	NS	NS	NS	2.215		NS	4.13942	NS	NS	NS	2.0345
10713045	Fosl1	NS	2.07422	NS	NS	NS	NS		NS	NS	NS	NS	NS	NS
10868853	Foxe1	NS	NS	NS	NS	NS	-2.21084		NS	NS	NS	NS	NS	NS
10884478	Foxg1	NS	NS	NS	NS	NS	6.468		NS	NS	NS	NS	NS	6.23713
10859047	Foxm1	-2.44029	NS	NS	NS	NS	NS		NS	NS	NS	NS	NS	NS
10830291	Frk	NS	NS	NS	NS	2.20064	2.38128		NS	NS	NS	NS	NS	NS
10799590	Frmd4a	NS	NS	3.41525	NS	NS	2.44222		NS	NS	NS	NS	NS	NS
10864371	Frmd4b	2.49563	NS	3.27567	NS	2.67393	2.40054		NS	NS	NS	2.06429	2.05283	NS
10868693	Frmpd1	NS	NS	2.17168	NS	NS	NS		NS	NS	NS	NS	NS	NS
10848416	Fsip1	-2.91729	-2.43204	-2.9458	-2.39075	-2.21949	-2.14009		-2.50295	NS	NS	NS	-2.3863	NS
10821408	Fst	NS	2.85742	NS	NS	NS	2.68557		NS	NS	3.63178	NS	NS	NS
10754218	Fstl1	-3.5507	NS	NS	-10.4426	NS	-2.1784		NS	NS	-8.61691	-5.75189	-11.0537	-2.27221
10872940	Fuca1	NS	NS	NS	NS	NS	NS		NS	NS	NS	-2.2658	NS	NS
10937174	Fus	-2.24299	NS	NS	NS	NS	NS		NS	NS	NS	NS	NS	NS
10706895	Fut1	NS	NS	NS	NS	NS	-3.86036		NS	NS	NS	NS	NS	NS
10885464	Fut8	NS	NS	2.02314	NS	2.04241	NS		NS	NS	NS	NS	NS	NS
10909646	Fxyd2	NS	2.10729	NS	NS	NS	NS		5.57355	NS	NS	NS	NS	NS
10720884	Fxyd3	-2.44279	NS	-2.29824	NS	NS	-3.38973		NS	NS	NS	NS	NS	NS
10720859	Fxyd5	-2.32411	NS	NS	-2.37335	NS	NS		NS	NS	NS	NS	NS	NS
10882317	G1p2	NS	NS	NS	NS	NS	2.82462		NS	NS	NS	NS	NS	NS
10936048	G6pdx	NS	NS	NS	2.03572	NS	NS		NS	NS	NS	NS	NS	NS
10806927	Gab1	2.41873	NS	NS	NS	NS	NS		NS	NS	NS	NS	NS	NS
10859142	Gabarapl1_predicted	NS	-3.69058	NS	NS	NS	NS		NS	NS	-3.06907	NS	NS	NS
10797527	Gadd45g	-2.2235	-2.54273	-2.86907	-2.0598	-2.4189	NS		NS	NS	-2.17749	-2.17222	NS	NS
10891502	Galc	NS	NS	3.93922	NS	NS	2.39742		NS	NS	NS	NS	NS	NS
10726269	Galnac4s-6st	2.53182	NS	NS	NS	NS	NS		NS	NS	NS	NS	NS	NS
10733730	Galnt10	-2.28288	NS	NS	NS	NS	-2.05328		NS	NS	NS	NS	NS	NS
10868871	Galnt12	2.06744	NS	2.01615	2.58169	3.03013	3.24864		NS	-2.74132	NS	NS	2.84473	2.0803
10836253	Galnt13	NS	NS	NS	NS	NS	3.48367		NS	NS	NS	NS	NS	NS
10789442	Gas6	-3.68602	NS	-7.85365	-6.02214	NS	-2.60181		NS	NS	NS	-6.38538	-5.21402	-2.6827
10796220	Gata3	-6.03146	-3.46346	-4.19609	-6.17971	-5.89573	-3.71355		-2.16662	NS	-2.37773	-15.9837	-5.62592	NS
10761287	Gats	NS	NS	3.00781	NS	2.80632	3.01874		NS	NS	NS	NS	NS	NS
10749874	Gbe1	NS	NS	NS	NS	NS	2.25208		NS	NS	NS	NS	2.19704	NS
10836446	Gca	NS	NS	NS	NS	NS	4.27553		NS	NS	NS	NS	NS	NS
10897574	Gcat	NS	NS	NS	NS	NS	-2.00499		NS	NS	NS	NS	NS	NS
10782919	Gch1	NS	-2.51543	NS	NS	NS	NS		NS	NS	NS	NS	NS	NS
10818793	Gclm	NS	NS	NS	NS	NS	NS		NS	NS	NS	NS	NS	2.06222
10729209	Gcnt1	NS	NS	2.23348	NS	2.72695	NS		NS	NS	NS	NS	3.54269	NS
10729314	Gda	NS	NS	NS	-3.57339	NS	-2.92327		NS	NS	-8.85588	-13.6629	NS	NS
10787517	Gdf15	2.31521	NS	NS	NS	2.89678	NS		NS	NS	NS	NS	3.37344	2.81898
10746000	Gdpd1	NS	NS	NS	NS	NS	NS		NS	NS	NS	NS	2.07211	NS
10934270	Gdpd2	5.12283	5.92778	NS	NS	NS	NS		NS	NS	NS	4.49904	NS	NS
10889199	Gen1	-2.52829	NS	NS	NS	NS	NS		NS	NS	NS	NS	NS	NS
10794573	Gfod1	NS	2.1468	NS	2.16129	NS	NS		2.39992	NS	NS	NS	NS	NS
10857036	Gfpt1	2.20538	NS	NS	NS	NS	NS		NS	NS	NS	NS	NS	2.11213
10821632	Ghr	NS	NS	NS	NS	NS	2.27197		NS	NS	NS	NS	NS	NS
10840721	Gins1	-3.99335	NS	NS	NS	NS	NS		NS	NS	NS	NS	NS	NS
10809122	Gins3	-2.33562	NS	NS	NS	NS	NS		NS	NS	NS	NS	NS	NS
10789052	Gins4	-2.07056	NS	NS	NS	NS	NS		NS	NS	NS	NS	NS	NS
10830189	Gja1	NS	NS	NS	NS	NS	-2.26039		NS	NS	NS	NS	NS	NS
10879928	Gja4	NS	NS	2.14454	NS	NS	2.10221		NS	NS	NS	NS	NS	NS
10784117	Gjb2	NS	4.46717	NS	NS	NS	NS		NS	NS	NS	3.97646	NS	NS
10879933	Gjb4	NS	-2.48905	NS	NS	NS	NS		NS	NS	NS	NS	NS	NS
10915843	Glb1l2	4.05254	-2.37736	3.99554	NS	2.89961	5.44019		NS	-2.48799	-2.00711	NS	NS	2.34879
10918066	Glce	NS	NS	-2.04993	NS	NS	-2.42512		NS	NS	NS	NS	NS	NS
10729635	Gldc	NS	NS	NS	NS	NS	6.26297		NS	NS	NS	NS	NS	NS
10798706	Gli3	NS	NS	-2.14235	NS	-2.89348	NS		NS	NS	NS	NS	-3.23501	NS
10902313	Glipr1	NS	NS	8.1256	NS	NS	NS		3.45329	5.36093	8.55299	3.14249	NS	5.37411
10812216	Glrx1	4.58495	NS	NS	NS	NS	NS		NS	NS	NS	NS	NS	NS
10794888	Gmds	NS	-2.17473	NS	NS	NS	NS		NS	NS	NS	NS	NS	NS
10797786	Gmpr	NS	NS	NS	NS	NS	-2.15125		NS	NS	NS	NS	NS	NS
10853229	Gnai1	NS	NS	NS	-11.1804	NS	NS		NS	NS	NS	NS	-10.03	NS
10920139	Gnat1	2.87149	NS	NS	NS	NS	NS		NS	NS	NS	NS	NS	NS
10911678	Gnb5	NS	-2.15778	-2.16869	NS	-3.0993	NS		NS	NS	-2.1395	NS	NS	NS
10876466	Gne	4.8885	NS	NS	NS	7.63006	2.67793		NS	NS	NS	NS	NS	NS
10869249	Gng10	-2.2748	NS	-2.11254	NS	NS	NS		NS	NS	NS	NS	NS	NS
10772556	Gnpda2	NS	NS	NS	-2.11597	NS	NS		NS	NS	NS	-2.09158	NS	NS
10823742	Golim4	NS	NS	NS	NS	-2.28466	NS		NS	NS	NS	NS	-2.01007	NS
10939744	Gpc4	NS	NS	NS	NS	NS	4.66682		NS	NS	NS	NS	NS	2.93035
10855449	Gpnmb	NS	NS	-4.51727	NS	-7.84082	-2.84538		NS	NS	NS	NS	NS	NS
10758351	Gpr109a	NS	NS	NS	NS	NS	-3.41092		NS	NS	NS	NS	NS	NS
10773009	Gpr125	NS	NS	NS	-2.24218	NS	NS		NS	NS	NS	NS	NS	NS
10795679	Gpr137b	NS	NS	NS	NS	2.74438	NS		-2.17715	NS	NS	NS	NS	NS
10822663	Gpr160	NS	-3.16156	NS	NS	NS	NS		NS	NS	NS	NS	NS	NS
10934098	Gpr165	11.1366	NS	NS	NS	2.0855	2.64888		NS	NS	NS	NS	2.35134	NS
10819975	Gpr177	3.13297	NS	NS	2.00095	NS	NS		NS	NS	NS	NS	2.44357	NS
10763604	Gpr39	NS	NS	4.31243	3.37852	8.28618	NS		NS	NS	NS	4.91376	4.56757	NS
10809216	Gpr56	NS	-4.51122	NS	NS	NS	-2.73979		NS	NS	NS	NS	NS	NS
10937903	Gpr64	5.87909	NS	NS	NS	3.19855	6.31098		2.52475	NS	NS	NS	2.70555	3.58922
10823359	Gpr87	NS	NS	NS	NS	-2.31378	NS		NS	NS	NS	NS	NS	NS
10935023	Gprasp2	NS	-2.12323	NS	-2.7635	NS	NS		-2.1617	NS	-2.69141	-2.75945	NS	NS
10859277	Gprc5a	NS	NS	NS	NS	NS	2.69913		NS	NS	NS	NS	NS	NS
10725279	Gprc5b	4.76896	NS	NS	NS	NS	2.16943		NS	NS	NS	NS	NS	NS
10897360	Gpt	NS	NS	NS	NS	NS	-2.05071		NS	NS	NS	NS	NS	NS
10801794	Gramd3	NS	NS	2.21277	NS	NS	NS		NS	NS	NS	NS	NS	NS
10898408	Gramd4	2.23	NS	2.34912	NS	2.35876	NS		NS	NS	NS	NS	NS	NS
10778505	Grb10	NS	NS	NS	NS	NS	3.67535		NS	NS	NS	NS	NS	NS
10845751	Grb14	5.83227	NS	NS	NS	NS	NS		NS	NS	NS	NS	7.13545	NS
10895633	Grip1	2.11454	NS	NS	NS	NS	NS		NS	NS	NS	NS	NS	NS
10716480	Grk5	3.28411	2.30157	3.52177	NS	NS	NS		NS	NS	NS	NS	NS	NS
10835757	Gsn	NS	-2.32595	NS	NS	NS	NS		NS	NS	-2.10419	-2.27297	NS	NS
10934038	Gspt2	NS	NS	NS	NS	NS	2.08372		NS	NS	NS	NS	NS	NS
10884917	Gsta4	4.44343	NS	NS	NS	NS	NS		3.98336	NS	NS	NS	NS	NS
10911797	Gsta4	5.5722	NS	NS	NS	NS	NS		5.45096	NS	NS	NS	NS	NS
10855008	Gstk1	-2.78091	-3.2364	NS	-5.28256	NS	-2.6599		-3.06098	NS	NS	NS	NS	NS
10825925	Gstm1	NS	NS	10.533	16.7901	NS	NS		NS	NS	NS	NS	11.414	NS
10825915	Gstm2	NS	NS	2.74001	3.24292	2.61064	NS		NS	NS	NS	NS	3.03371	NS
10825890	Gstm3	NS	NS	NS	NS	NS	-2.28591		NS	NS	-2.40306	NS	NS	NS
10818291	Gstm5	-3.23733	-6.17383	-4.26369	-3.58813	-3.65551	-2.13159		-3.1889	NS	-2.1322	-3.26532	NS	NS
10727429	Gstp1	NS	-2.84688	NS	NS	NS	NS		NS	NS	-2.35642	-2.33095	NS	NS
10829653	Gstt2	NS	-5.06896	NS	NS	NS	NS		NS	NS	NS	NS	NS	NS
10832563	Gstt3	5.2313	NS	9.89979	8.48053	8.09231	4.00955		NS	NS	NS	NS	7.67218	3.72509
10702859	Gtf2h5	-2.36611	-2.76303	-2.24521	-2.40748	-2.03268	NS		-3.02983	NS	NS	NS	NS	NS
10907795	Gucy1a2	14.9781	NS	NS	NS	NS	3.44486		8.28477	NS	NS	NS	NS	NS
10923036	Gulp1	NS	NS	NS	NS	NS	2.34414		NS	NS	NS	NS	NS	NS
10784049	Gzmb	NS	NS	NS	NS	NS	NS		NS	5.21645	NS	NS	NS	NS
10778319	H2afv	-3.1872	-2.69788	-2.62427	-2.14779	-2.36998	NS		NS	NS	NS	NS	NS	NS
10805582	H2afv	-3.38204	-2.74077	-2.67735	-2.24894	-2.4302	NS		NS	NS	NS	NS	NS	NS
10909480	H2afx	-2.42946	NS	NS	NS	NS	NS		NS	NS	NS	NS	NS	NS
10819322	H2afz	-2.82689	NS	NS	NS	NS	NS		NS	NS	NS	NS	NS	NS
10741504	Haghl	NS	-2.06337	NS	NS	NS	NS		NS	NS	NS	NS	NS	NS
10747313	Hap1	NS	NS	-2.17335	NS	NS	NS		NS	NS	NS	NS	NS	NS
10903825	Has2	NS	NS	NS	NS	NS	7.93679		NS	NS	NS	NS	NS	NS
10807576	Has3	NS	3.53106	NS	6.59242	NS	2.31791		NS	NS	NS	7.49467	NS	NS
10803947	Hbegf	2.49133	NS	NS	NS	2.47241	2.0551		NS	NS	NS	NS	NS	NS
10889579	Hbp1	NS	-2.4431	NS	NS	NS	NS		NS	NS	NS	NS	NS	NS
10818257	Hbxip	NS	-2.03231	NS	NS	NS	NS		-2.17579	NS	NS	NS	NS	NS
10940271	Hcfc1	NS	NS	2.0183	NS	NS	NS		NS	NS	NS	NS	NS	NS
10731962	Hcfc1r1	NS	-2.64537	NS	NS	NS	NS		NS	NS	NS	NS	NS	NS
10747752	Hdac5	NS	-2.3104	NS	NS	NS	NS		NS	NS	-2.83692	-2.25268	NS	NS
10799087	Heatr1	NS	2.10423	NS	NS	NS	NS		NS	NS	2.31204	NS	NS	NS
10717014	Hebp2	NS	-2.04849	NS	NS	NS	NS		NS	NS	NS	NS	NS	NS
10715200	Hells	NS	NS	NS	NS	NS	NS		NS	NS	NS	2.09044	NS	NS
10934073	Heph	NS	NS	NS	NS	NS	NS		NS	NS	6.64997	18.983	6.99027	NS
10820693	Hexb	NS	NS	NS	NS	NS	NS		NS	NS	NS	NS	NS	2.59845
10777532	Hgfac	NS	NS	NS	NS	2.38436	NS		NS	NS	NS	NS	NS	NS
10793397	Hiatl1	2.25349	NS	NS	NS	NS	NS		NS	NS	NS	NS	NS	NS
10914415	Higd1a	NS	NS	NS	NS	-2.24439	NS		NS	NS	NS	NS	NS	NS
10756077	Higd2a	NS	-2.24718	NS	NS	NS	NS		NS	NS	NS	NS	NS	NS
10797432	Higd2a	NS	-2.2422	NS	NS	NS	NS		NS	NS	NS	NS	NS	NS
10733676	Hint1	-2.68621	-2.15295	-2.28861	-2.53905	-2.29341	NS		-2.08989	NS	NS	NS	NS	NS
10702383	Hint3	NS	-3.35158	-2.44782	-3.53146	-2.68722	NS		-2.81026	NS	NS	-2.22262	NS	NS
10757642	Hip1	NS	NS	NS	NS	NS	NS		NS	2.94548	NS	NS	NS	NS
10710947	Hirip3	-2.50172	NS	NS	NS	NS	NS		NS	NS	NS	NS	NS	NS
10795203	Hist1h1a	-6.4201	NS	NS	NS	NS	NS		NS	NS	NS	NS	NS	NS
10795291	Hist1h1b	-7.1015	NS	NS	NS	NS	NS		NS	NS	NS	NS	-2.6412	-2.00011
10798436	Hist1h2aa	-2.28219	NS	NS	NS	NS	NS		NS	NS	NS	NS	NS	NS
10798455	Hist1h2ail	-3.41819	NS	NS	NS	NS	NS		NS	NS	NS	NS	NS	NS
10798505	Hist1h2ail // Hist1h3g	-4.49272	NS	NS	NS	NS	NS		NS	NS	NS	NS	NS	NS
10795286	Hist1h2an // Hist1h2ai	-2.18224	NS	NS	NS	NS	NS		NS	NS	NS	NS	NS	NS
10795295	Hist1h2an // Hist1h2ai	-6.38818	NS	NS	NS	NS	NS		NS	NS	NS	NS	-2.65557	-2.27648
10798457	Hist1h2ao_predicted	-8.0624	NS	NS	NS	NS	NS		NS	NS	NS	NS	-3.55905	NS
10798492	Hist1h2ao_predicted	-4.10326	NS	NS	NS	NS	NS		NS	NS	NS	NS	-2.61412	NS
10795174	Hist1h2ba	-2.27452	NS	NS	NS	NS	NS		NS	NS	NS	NS	NS	NS
10798459	Hist1h2bb	-5.75147	NS	NS	NS	NS	-2.49663		NS	NS	NS	NS	-3.34942	NS
10795189	Hist1h2bh	-2.30906	NS	NS	NS	NS	NS		NS	NS	NS	NS	NS	NS
10795231	Hist1h2bl	-3.61133	NS	NS	NS	NS	NS		NS	NS	NS	NS	NS	NS
10798488	Hist1h2bl	-3.42964	NS	NS	NS	NS	NS		NS	NS	NS	NS	-2.05492	NS
10798497	Hist1h2bl	-3.47337	NS	NS	NS	NS	NS		NS	NS	NS	NS	-2.13143	NS
10798501	Hist1h2bm	-2.26193	NS	NS	NS	NS	NS		NS	NS	NS	NS	NS	NS
10798494	Hist1h2bn	-2.97142	NS	NS	NS	NS	NS		NS	NS	NS	NS	-2.01555	NS
10795282	Hist1h2bp	-2.27126	NS	NS	NS	NS	NS		NS	NS	NS	NS	NS	NS
10795262	Hist1h4b	-2.53662	NS	NS	NS	NS	NS		NS	NS	NS	NS	NS	NS
10866486	Hist1h4m_predicted // Hist2h4_predicted // RGD1562378_predicted // RGD1565073_predicted // Hist1h4b	-2.46272	NS	NS	NS	NS	NS		NS	NS	NS	NS	NS	NS
10866503	Hist1h4m_predicted // Hist2h4_predicted // RGD1562378_predicted // RGD1565073_predicted // Hist1h4b	-2.46272	NS	NS	NS	NS	NS		NS	NS	NS	NS	NS	NS
10817531	Hist2h2aa1	-2.87	NS	NS	NS	NS	NS		NS	NS	NS	NS	-2.12613	NS
10825146	Hist2h2aa1	-2.89397	NS	NS	NS	NS	NS		NS	NS	NS	NS	-2.12774	NS
10825142	Hist2h2ac	-2.86949	NS	NS	NS	NS	NS		NS	NS	NS	NS	NS	NS
10817539	Hist2h2bb	-2.41106	NS	NS	NS	NS	NS		NS	NS	NS	NS	NS	NS
10817529	Hist2h2be	-2.65347	NS	NS	NS	NS	NS		NS	NS	NS	NS	NS	NS
10817535	Hist2h3c2	-3.3926	NS	NS	NS	NS	NS		NS	NS	NS	NS	NS	NS
10817537	Hist2h3c2	-3.19127	NS	NS	NS	NS	NS		NS	NS	NS	NS	NS	NS
10825144	Hist2h3c2	-3.3926	NS	NS	NS	NS	NS		NS	NS	NS	NS	NS	NS
10795198	Hist2h3c2 // Hist1h3f	-6.66309	NS	NS	NS	NS	NS		NS	NS	NS	NS	-2.76831	NS
10825151	Hist2h4_predicted	-3.53082	NS	NS	NS	NS	NS		NS	NS	NS	NS	NS	NS
10733940	Hist3h2a	-2.29818	NS	NS	NS	NS	NS		NS	NS	NS	NS	NS	NS
10929713	Hjurp	-2.65543	NS	NS	NS	NS	NS		NS	NS	NS	NS	NS	NS
10863430	Hk2	2.83707	2.09697	3.20928	2.5247	2.77555	2.8083		2.98966	NS	2.43774	NS	2.52147	2.43173
10923208	Hmgb1	-2.29117	NS	NS	NS	NS	NS		NS	NS	NS	NS	NS	NS
10717168	Hmgb2	-3.0411	NS	NS	NS	NS	NS		NS	NS	NS	NS	NS	NS
10750876	Hmgb2	-3.09188	NS	NS	NS	NS	NS		NS	NS	NS	NS	NS	NS
10773168	Hmgb2	-3.01325	NS	NS	NS	NS	NS		NS	NS	NS	NS	NS	NS
10787784	Hmgb2	-2.96825	NS	NS	NS	NS	NS		NS	NS	NS	NS	NS	NS
10935791	Hmgb3	NS	NS	NS	NS	NS	NS		-2.11818	NS	NS	NS	NS	NS
10911720	Hmgcll1	NS	NS	NS	NS	2.86682	3.14155		NS	NS	NS	NS	2.17033	NS
10787960	Hmgn2	-2.6632	NS	NS	NS	NS	NS		NS	NS	NS	NS	NS	-2.41222
10880408	Hmgn2	-2.8155	NS	NS	NS	NS	NS		NS	NS	NS	NS	NS	-2.53682
10742128	Hmmr	-2.5625	NS	NS	NS	NS	NS		NS	NS	NS	NS	NS	NS
10806122	Hmox1	NS	2.88685	3.04132	2.91442	2.91981	NS		NS	NS	NS	3.6017	2.71142	NS
10748962	Hn1	-2.14647	NS	NS	NS	NS	NS		-2.01108	NS	NS	NS	NS	NS
10736901	Hnf1b	NS	NS	7.17175	6.55323	6.04033	NS		NS	NS	3.94906	4.37491	4.38185	NS
10872994	Hnrnpr	-2.16914	NS	NS	NS	NS	NS		NS	NS	NS	NS	NS	NS
10771475	Hnrpd	-3.19261	NS	NS	NS	NS	NS		NS	NS	NS	NS	NS	-2.16396
10772194	Hopx	NS	NS	-4.55575	NS	NS	NS		NS	NS	NS	NS	NS	NS
10862541	Hoxa1	NS	NS	NS	3.19001	NS	2.54958		NS	NS	NS	NS	NS	2.34882
10862575	Hoxa10	NS	2.05046	NS	NS	NS	NS		NS	NS	3.27153	NS	NS	NS
10862547	Hoxa2	NS	NS	NS	2.12667	NS	2.72516		NS	NS	NS	NS	NS	2.94283
10862561	Hoxa5	NS	3.0488	NS	2.41447	NS	2.49211		NS	2.50757	3.63695	3.0084	NS	3.47762
10862567	Hoxa9	NS	2.61182	NS	NS	NS	NS		NS	2.55634	2.75492	2.5359	NS	NS
10862570	Hoxa9l	NS	4.44282	NS	NS	NS	NS		NS	NS	5.36073	NS	NS	NS
10737719	Hoxb6	NS	NS	12.0953	NS	NS	NS		NS	NS	2.19202	NS	NS	NS
10737716	Hoxb7	NS	NS	3.12438	NS	NS	NS		NS	NS	NS	NS	NS	NS
10899594	Hoxc10	NS	4.64528	NS	NS	NS	NS		NS	NS	NS	NS	NS	NS
10899588	Hoxc12	NS	3.45666	NS	NS	NS	NS		NS	NS	NS	NS	NS	NS
10899614	Hoxc4	NS	NS	NS	4.88038	NS	NS		NS	NS	NS	NS	NS	NS
10899609	Hoxc5	NS	NS	NS	2.84421	NS	NS		NS	NS	NS	NS	NS	NS
10899606	Hoxc6	NS	NS	NS	3.54235	NS	NS		NS	NS	NS	2.27466	NS	NS
10899603	Hoxc9	NS	NS	NS	8.72719	NS	NS		NS	NS	NS	5.30034	NS	NS
10836996	Hoxd13	NS	NS	NS	NS	NS	NS		NS	NS	3.96159	NS	NS	NS
10806174	Hps4	NS	NS	NS	NS	NS	NS		NS	NS	-2.1999	NS	NS	NS
10771389	Hpse	2.61257	NS	NS	NS	2.88759	4.14931		NS	NS	NS	NS	NS	4.52302
10781378	Hr	-2.70992	NS	-4.51989	-3.09257	-6.71905	-5.8503		NS	NS	NS	NS	-5.14738	NS
10773180	Hs3st1	3.01369	NS	2.09048	2.25217	2.69117	NS		NS	-2.72928	NS	NS	2.77297	NS
10743619	Hs3st3b1	NS	NS	NS	NS	-2.03864	NS		NS	NS	NS	NS	NS	NS
10922489	Hs6st1	2.92153	NS	NS	NS	NS	NS		NS	NS	NS	NS	NS	NS
10759241	Hscb	NS	-2.16434	NS	NS	NS	NS		NS	NS	NS	NS	NS	NS
10770795	Hsd11b1	5.04152	NS	4.71652	NS	3.29569	2.42601		NS	NS	NS	NS	3.77266	NS
10933130	Hsd17b10	NS	-2.03166	NS	NS	NS	NS		NS	NS	NS	NS	NS	NS
10793516	Hsd17b3	2.74562	NS	2.00434	NS	NS	NS		NS	NS	NS	NS	NS	NS
10711210	Hsd3b7	NS	NS	NS	NS	NS	NS		NS	NS	NS	-2.00036	NS	NS
10796386	Hspa14	-2.00733	NS	NS	NS	NS	NS		NS	NS	NS	NS	NS	NS
10815099	Hspa4l	NS	NS	NS	NS	NS	NS		2.26556	NS	NS	NS	NS	NS
10706009	Hspb6	NS	-2.1686	NS	NS	NS	NS		NS	NS	NS	NS	NS	NS
10758930	Hspb8	2.70695	NS	NS	NS	NS	NS		2.07851	NS	NS	NS	NS	NS
10923345	Hspe1	-2.09681	NS	NS	NS	NS	NS		-2.21817	NS	NS	NS	NS	NS
10918979	Htr1b	NS	7.46172	NS	5.11843	NS	NS		NS	NS	NS	4.64806	NS	NS
10863477	Htra2	NS	NS	NS	-2.01129	NS	NS		NS	NS	NS	NS	NS	NS
10913010	Hyal1	NS	NS	6.64669	NS	NS	NS		NS	NS	NS	NS	NS	NS
10908319	Icam1	3.17231	NS	NS	NS	2.33297	NS		2.55468	NS	NS	NS	2.15552	NS
10872972	Id3	NS	NS	NS	NS	-2.14992	NS		NS	NS	NS	NS	NS	NS
10797722	Id4	NS	NS	-2.23595	NS	NS	NS		NS	NS	NS	NS	NS	NS
10723020	Idh2	NS	-2.53465	NS	NS	NS	NS		NS	NS	NS	NS	NS	NS
10831077	Ier3	-2.09046	-2.10652	NS	-2.74985	NS	NS		-2.70404	NS	NS	NS	NS	NS
10770082	Ifi204	NS	3.64724	2.21832	2.07626	NS	2.26474		2.16552	NS	NS	NS	NS	NS
10886573	Ifi27l	-2.74945	-5.67336	-4.65279	-5.60967	-5.12758	NS		-2.33133	NS	-2.37798	-3.72717	NS	NS
10733056	Ifi47	2.40797	NS	NS	4.42658	2.99729	NS		NS	NS	NS	NS	3.18174	NS
10714900	Ifit2	NS	NS	3.93689	2.09887	7.49493	4.81515		NS	NS	NS	NS	4.92612	4.46519
10726679	Ifitm2	-2.73554	-3.31856	NS	-7.74731	NS	NS		NS	NS	NS	-7.05311	NS	NS
10701924	Ifngr1	2.10757	-2.30901	NS	NS	NS	NS		NS	NS	NS	NS	NS	NS
10750211	Ifngr2	NS	NS	NS	NS	NS	NS		NS	NS	NS	NS	-2.16854	NS
10913023	Ifrd2	NS	2.1095	NS	NS	NS	NS		NS	NS	NS	NS	NS	NS
10924223	Igfbp2	6.10908	NS	NS	NS	NS	NS		NS	NS	NS	NS	NS	NS
10772169	Igfbp7	-2.03745	-3.28431	-2.52969	-3.03411	-2.74675	NS		NS	NS	-2.6152	-2.92684	NS	NS
10817868	Igsf3	2.02828	NS	NS	NS	NS	NS		NS	NS	NS	NS	NS	NS
10928668	Ikzf2	2.27197	NS	NS	NS	NS	NS		NS	NS	NS	NS	NS	NS
10806899	Il15	-2.26437	-2.36088	NS	-2.15101	-2.43002	NS		NS	NS	-2.17627	NS	-2.03268	NS
10802130	Il17b	NS	NS	NS	NS	NS	NS		2.0647	NS	NS	NS	NS	NS
10909874	Il18	2.92041	NS	12.8846	NS	13.2134	NS		14.3772	3.05949	NS	NS	8.08698	NS
10922882	Il18rap	2.45811	NS	NS	NS	NS	NS		NS	NS	NS	NS	NS	NS
10849833	Il1a	14.9997	NS	6.94296	3.86938	7.95587	4.42567		NS	NS	NS	NS	6.494	2.83986
10834104	Il1f10	NS	NS	NS	NS	NS	NS		NS	4.51308	NS	NS	NS	NS
10834098	Il1f5	NS	NS	NS	NS	-10.4804	-8.43576		NS	NS	NS	NS	NS	NS
10843212	Il1f8	4.50485	NS	NS	NS	NS	NS		NS	NS	NS	NS	NS	NS
10834086	Il1f9	NS	NS	NS	-2.14814	-2.93294	NS		NS	8.56797	NS	NS	-2.65989	NS
10922826	Il1r1	2.71883	NS	2.85582	NS	NS	NS		NS	NS	NS	2.26036	NS	NS
10922816	Il1r2	-4.25667	NS	-4.71502	NS	NS	-3.71206		NS	15.5405	NS	NS	NS	NS
10755013	Il1rap	NS	NS	NS	NS	NS	-2.09463		NS	NS	NS	-2.07715	NS	NS
10922857	Il1rl1	5.5128	NS	2.65794	-2.93764	2.81612	NS		NS	NS	NS	-2.96312	NS	NS
10834109	Il1rn	NS	-4.8293	-2.32952	NS	-2.44973	-3.68919		-2.26583	NS	-2.96544	NS	NS	NS
10701934	Il22ra2	NS	NS	NS	NS	NS	-3.73023		NS	NS	NS	NS	NS	NS
10767465	Il24	NS	NS	NS	NS	NS	2.06514		NS	NS	NS	NS	NS	NS
10714745	Il33	NS	NS	2.03056	NS	NS	NS		NS	-5.46886	NS	-3.41382	NS	NS
10710782	Il4ra	2.64931	NS	2.46255	2.42169	2.01787	NS		2.08668	NS	NS	NS	NS	NS
10924245	Il8rb	19.0551	19.9586	23.5844	13.5409	5.46683	7.5096		5.10059	NS	10.4495	9.45016	NS	2.89721
10910249	Imp3	-2.04635	NS	NS	NS	NS	NS		NS	NS	NS	NS	NS	NS
10798702	Inhba	NS	NS	2.55354	NS	2.24359	NS		NS	NS	NS	NS	NS	NS
10923182	Inpp1	NS	NS	NS	NS	2.1472	NS		NS	NS	NS	NS	NS	NS
10922650	Inpp4a	NS	-2.1545	NS	NS	NS	NS		NS	NS	NS	-2.11804	NS	NS
10756229	Insr	NS	-2.02845	NS	NS	NS	2.11058		NS	NS	NS	NS	NS	NS
10816433	Iqgap3	-2.45485	NS	NS	NS	NS	NS		NS	NS	NS	NS	NS	NS
10733553	Irf1	NS	NS	NS	NS	NS	NS		2.88244	NS	NS	NS	NS	NS
10808431	Irf8	NS	NS	NS	NS	NS	4.55969		NS	NS	NS	NS	NS	3.26436
10780433	Irf9	NS	-2.14812	NS	NS	NS	NS		NS	NS	NS	-2.0978	NS	NS
10742348	Irgm	-4.9639	-2.4226	3.3184	NS	3.4192	NS		NS	NS	NS	NS	NS	NS
10929390	Irs1	2.4493	NS	NS	NS	NS	NS		NS	NS	NS	NS	NS	NS
10793243	Irx1	-3.01379	-2.48197	NS	-2.46946	NS	-3.16063		NS	NS	NS	-2.44346	NS	NS
10796845	Irx2	NS	NS	NS	NS	NS	-2.39585		NS	NS	NS	NS	NS	NS
10806250	Irx3	NS	NS	-2.07464	-2.73364	NS	NS		NS	NS	NS	NS	NS	NS
10809563	Irx5	NS	NS	-2.79478	-2.70941	NS	-2.10057		NS	NS	NS	NS	NS	NS
10762887	Iscu	NS	NS	NS	NS	NS	NS		-2.03615	NS	NS	NS	NS	NS
10891910	isg12(b)	NS	NS	NS	NS	NS	2.16441		NS	NS	NS	NS	NS	NS
10821486	Isl1	4.5174	3.46716	NS	NS	3.93217	6.59503		2.93372	NS	3.80699	5.86594	3.81034	4.66609
10746483	Itga3	2.4917	NS	NS	NS	NS	2.28167		NS	NS	NS	NS	NS	NS
10907689	Itga5	NS	2.06817	2.77656	NS	2.58938	NS		2.31414	NS	NS	NS	NS	NS
10878272	Itgb3bp	-2.02898	NS	NS	NS	NS	NS		NS	NS	NS	NS	NS	NS
10754563	Itgb5	3.97446	NS	NS	3.13697	NS	NS		2.71652	NS	NS	NS	NS	2.52122
10892835	Itgb8	-7.23002	-6.29641	-5.63249	-5.32574	-6.31261	-7.38353		-3.06378	2.89089	-2.83061	-4.36814	-4.85834	-2.996
10924853	Itm2c	NS	NS	NS	NS	NS	2.11721		NS	NS	NS	NS	NS	NS
10891850	Itpk1	NS	NS	NS	2.00763	NS	NS		NS	NS	NS	NS	NS	NS
10931577	Itsn2	2.22045	NS	2.0885	NS	NS	NS		NS	NS	NS	NS	NS	NS
10764144	Jarid1b	2.3198	NS	NS	2.07985	NS	NS		NS	NS	NS	NS	NS	NS
10743966	Jmjd3	2.23128	NS	NS	NS	NS	NS		NS	NS	NS	NS	NS	NS
10907512	Kb40	5.70709	NS	2.50061	2.41941	NS	NS		NS	2.37869	NS	NS	NS	NS
10750454	Kcnj15	NS	NS	NS	NS	-3.58538	NS		NS	NS	NS	NS	NS	NS
10704927	Kcnn4	NS	4.4319	NS	NS	NS	NS		NS	NS	NS	NS	NS	NS
10712530	Kcnq1	NS	-2.85717	NS	NS	NS	NS		NS	NS	-3.18388	-2.59673	NS	NS
10721038	Kctd15	NS	NS	NS	NS	-2.37519	NS		NS	NS	NS	NS	-2.06192	NS
10896948	Khdrbs3	NS	2.45942	2.24042	NS	NS	3.34745		NS	NS	5.79961	NS	NS	NS
10715078	Kif11	-3.32505	NS	NS	NS	NS	NS		NS	NS	NS	NS	-2.49635	NS
10781029	kif13B	2.51219	NS	2.69502	NS	NS	NS		NS	NS	NS	NS	NS	2.01514
10914481	Kif15	-2.87526	NS	NS	NS	NS	NS		NS	NS	NS	NS	NS	NS
10838331	Kif18a	-2.9115	NS	NS	NS	NS	NS		NS	NS	NS	NS	NS	NS
10800891	Kif20a	-2.95992	NS	NS	NS	NS	NS		NS	NS	NS	NS	NS	NS
10725927	Kif22	-3.10556	NS	NS	NS	NS	NS		NS	NS	NS	NS	NS	NS
10876131	Kif24	-2.19473	NS	NS	NS	NS	NS		NS	NS	NS	NS	NS	NS
10878969	Kif2c	-3.05186	NS	NS	NS	NS	NS		NS	NS	NS	NS	NS	NS
10934239	Kif4	-3.13322	NS	NS	NS	NS	NS		NS	NS	NS	NS	-2.06621	NS
10828447	Kifc1	-2.70533	NS	NS	NS	NS	NS		NS	NS	NS	NS	NS	NS
10895152	Kitl	NS	-2.69227	NS	NS	2.16694	NS		NS	-3.06924	NS	NS	NS	NS
10722549	Klf13	NS	NS	NS	NS	NS	-2.05583		NS	NS	NS	NS	NS	NS
10776904	Klf3	NS	NS	NS	NS	NS	NS		NS	2.2531	NS	NS	NS	NS
10714413	Klf9	2.44844	NS	NS	NS	NS	NS		NS	2.46615	NS	NS	NS	2.03083
10884934	Klhdc1	2.17307	NS	NS	NS	NS	NS		NS	NS	NS	NS	NS	NS
10884948	Klhdc2	NS	NS	NS	-2.0396	NS	NS		NS	NS	NS	NS	NS	NS
10934478	Klhdc2	NS	NS	NS	-2.0537	NS	NS		NS	NS	NS	NS	NS	NS
10763883	Klhdc8a	NS	NS	NS	NS	3.16589	2.41155		NS	NS	NS	NS	NS	NS
10793229	Klhdc8b	NS	NS	NS	NS	NS	NS		NS	-2.46823	NS	NS	NS	NS
10836638	Klhl23	NS	NS	NS	NS	NS	-2.11176		NS	NS	NS	NS	NS	NS
10755533	Klhl24	NS	-4.48005	NS	NS	NS	NS		NS	NS	-6.30337	-6.43222	NS	NS
10925405	Klhl30	4.22138	2.10107	2.4992	2.99284	2.14489	2.21894		NS	NS	NS	2.24283	2.0423	2.09675
10706412	Klk10	5.96263	NS	NS	NS	-4.6443	-3.19103		NS	NS	NS	NS	NS	NS
10706404	Klk11	3.38101	NS	NS	NS	NS	-2.14196		NS	NS	NS	NS	NS	NS
10706399	Klk12	7.29701	NS	NS	NS	NS	NS		NS	NS	NS	NS	NS	NS
10706391	Klk13	4.03861	NS	NS	NS	NS	NS		NS	NS	NS	NS	NS	NS
10706385	Klk14	4.73745	NS	NS	NS	NS	NS		NS	NS	NS	NS	NS	NS
10706424	Klk8	2.68198	NS	NS	NS	NS	NS		NS	NS	NS	NS	NS	NS
10706418	Klk9	9.28934	NS	NS	NS	NS	2.13058		NS	NS	NS	NS	NS	NS
10761810	Kntc1	-2.25178	NS	NS	NS	NS	NS		NS	NS	NS	NS	NS	NS
10748382	Kpna2	-2.2299	NS	NS	NS	NS	NS		NS	NS	NS	NS	NS	NS
10882761	Kpna2	-2.23381	NS	NS	NS	NS	NS		NS	NS	NS	NS	NS	NS
10824767	Kprp	2.08285	NS	NS	NS	NS	NS		NS	NS	NS	NS	NS	NS
10907468	Krt1	NS	3.24072	NS	NS	NS	NS		NS	14.5569	NS	NS	NS	NS
10747084	Krt10	-4.75261	NS	-5.08274	-5.59312	-6.78568	-5.58912		NS	NS	NS	-5.34708	-5.6713	-3.30814
10747094	Krt12	NS	NS	NS	NS	2.56892	NS		NS	NS	NS	NS	NS	NS
10747244	Krt13	68.8045	NS	13.4322	39.3598	7.82683	5.60612		5.32426	3.86108	NS	9.51959	15.2743	8.70669
10747292	Krt16	NS	4.9226	NS	4.59924	NS	NS		NS	NS	NS	4.04574	NS	NS
10747262	Krt19	NS	NS	NS	NS	21.4247	NS		NS	NS	NS	NS	NS	NS
10747104	Krt20	NS	NS	3.89988	3.37387	3.04089	NS		NS	NS	NS	4.31143	2.64421	NS
10747113	Krt23	NS	NS	NS	NS	NS	NS		NS	3.80156	NS	NS	NS	NS
10907501	Krt4	156.413	NS	2.9569	71.6045	12.5101	NS		NS	NS	NS	4.70662	21.335	2.79719
10899405	Krt7	NS	NS	NS	NS	NS	10.1548		NS	NS	NS	NS	NS	NS
10751352	Krt8	5.14707	NS	13.9431	2.08913	27.8608	22.1344		NS	NS	NS	NS	13.9952	6.64025
10907524	Krt8	10.4023	NS	36.0502	2.74594	60.0066	54.0883		2.96174	NS	NS	NS	32.1845	13.7461
10907341	Krt80	2.77414	NS	NS	NS	NS	NS		NS	NS	NS	NS	NS	NS
10867165	Lactb2	NS	NS	NS	NS	-2.05812	NS		NS	NS	NS	NS	NS	NS
10830328	Lama4	NS	NS	2.34786	NS	NS	NS		NS	NS	NS	NS	NS	NS
10852270	Lama5	2.15956	NS	NS	NS	2.02926	NS		NS	NS	NS	NS	NS	2.03996
10884080	Lamb1	2.82116	NS	2.40782	2.70468	3.24871	3.2759		NS	NS	NS	2.64807	2.79473	3.05886
10793140	Lamb2	NS	NS	NS	NS	NS	NS		NS	NS	NS	-2.46054	NS	NS
10768642	Lamc2	NS	2.18347	NS	NS	NS	NS		NS	NS	NS	NS	NS	NS
10835449	Lamc3	8.76412	NS	6.29264	2.73969	11.5237	3.92999		NS	NS	NS	NS	3.69271	NS
10777209	Lap3	NS	2.04963	NS	2.86328	NS	NS		NS	NS	2.0668	2.4739	NS	NS
10722218	Larp7	-2.37678	NS	NS	NS	NS	NS		NS	NS	NS	NS	NS	NS
10707848	Lass3	NS	NS	NS	NS	NS	2.5228		NS	NS	NS	NS	NS	NS
10759513	Lass4	NS	NS	-15.2962	NS	-14.7867	-5.66531		NS	NS	NS	NS	-17.5921	NS
10710739	Lcmt1	NS	-2.00403	NS	NS	NS	NS		-2.10126	NS	NS	NS	NS	NS
10844331	Lcn2	NS	3.44781	2.07815	NS	3.81588	NS		NS	NS	NS	NS	NS	NS
10866709	Ldhb	NS	-3.86278	NS	-2.71792	NS	NS		-3.64505	NS	-2.1636	-2.71226	NS	NS
10935662	Ldoc1	NS	NS	NS	NS	NS	NS		NS	NS	NS	2.517	NS	NS
10897529	Lgals1	NS	NS	NS	NS	NS	4.38114		NS	NS	NS	NS	NS	NS
10749495	Lgals3bp	NS	NS	NS	NS	NS	NS		2.5079	NS	NS	NS	NS	NS
10705654	Lgals7	NS	NS	-8.58731	-2.50743	-64.2514	-72.2026		NS	NS	NS	-2.73051	-2.82181	NS
10772939	Lgi2	8.80341	NS	NS	2.11073	NS	NS		3.71211	NS	NS	NS	NS	NS
10838354	Lgr4	-5.27162	-6.92129	-4.57113	-6.06018	-4.73178	-4.18355		-4.9945	NS	-4.84449	-6.27383	-5.29495	-3.83987
10835958	Lhx2	-2.9485	-2.19762	-4.09178	-2.51902	-3.27118	-3.2925		NS	NS	NS	-2.81844	-3.35793	NS
10789670	Lig4	2.33006	2.33992	NS	NS	NS	NS		NS	NS	NS	NS	NS	NS
10748200	Limd2	NS	NS	NS	NS	NS	2.28432		NS	NS	NS	NS	NS	NS
10714879	Lipl3	4.47963	NS	NS	NS	NS	NS		NS	NS	NS	NS	NS	NS
10739642	Llgl2	2.89938	NS	2.62482	NS	NS	NS		NS	NS	NS	NS	NS	NS
10781849	Lmo7	2.57863	NS	2.51972	NS	4.23507	3.78772		NS	NS	NS	NS	2.88216	NS
10760307	Lmtk2	NS	NS	NS	NS	NS	NS		NS	3.6607	NS	NS	NS	2.26135
10887445	LOC246266	3.55193	NS	NS	NS	NS	NS		NS	NS	NS	NS	NS	NS
10771545	LOC289482	NS	NS	NS	NS	NS	NS		NS	NS	5.27308	NS	NS	NS
10779546	LOC290508	2.64376	NS	NS	NS	NS	NS		NS	NS	NS	NS	NS	NS
10800339	LOC291758	NS	NS	NS	2.25255	NS	NS		NS	NS	NS	NS	NS	NS
10723601	LOC293103	-2.18545	NS	NS	-2.01354	NS	NS		NS	NS	NS	NS	NS	NS
10869970	LOC298250	NS	-2.11927	-2.17611	-2.79094	-2.15962	NS		NS	NS	NS	-2.09027	NS	NS
10707370	LOC298314	-2.00354	NS	NS	NS	NS	NS		NS	NS	NS	NS	NS	NS
10879545	LOC298509	NS	-2.40695	NS	NS	NS	NS		NS	NS	NS	NS	NS	NS
10926155	LOC302192	NS	NS	2.09246	NS	NS	NS		NS	NS	NS	NS	NS	NS
10755196	LOC303823	2.02345	NS	NS	NS	NS	NS		NS	NS	NS	NS	NS	NS
10771535	LOC305633	NS	NS	NS	NS	2.06306	2.05796		NS	NS	NS	NS	NS	NS
10779240	LOC305698	3.63747	NS	NS	NS	NS	NS		NS	NS	NS	NS	NS	NS
10812656	LOC310013	NS	NS	NS	NS	NS	NS		NS	NS	NS	NS	-3.64519	NS
10851231	LOC311578	NS	NS	2.14401	NS	NS	NS		2.07601	NS	NS	NS	NS	NS
10860235	LOC311984	-2.65354	NS	NS	-2.23598	NS	NS		NS	NS	-2.55948	-2.47385	NS	NS
10908658	LOC315493	2.1119	NS	NS	NS	2.3361	NS		NS	NS	NS	NS	NS	NS
10791085	LOC361128	-2.62049	NS	NS	NS	NS	NS		NS	NS	NS	NS	NS	-2.08754
10859671	LOC362464	NS	-2.10264	-2.02911	NS	-2.03521	-3.4509		NS	NS	NS	NS	NS	-2.6004
10881917	LOC362665	NS	-2.37462	-2.06117	NS	NS	NS		NS	NS	NS	NS	NS	NS
10901051	LOC362845	NS	NS	NS	NS	NS	NS		NS	NS	-2.97172	NS	NS	NS
10909866	LOC363060	NS	NS	7.68492	NS	NS	NS		NS	NS	NS	NS	NS	NS
10722816	LOC365287	NS	-2.49017	NS	NS	NS	NS		NS	NS	NS	NS	NS	NS
10840650	LOC366222	-2.98281	-2.18062	NS	NS	-2.24147	-2.2703		-2.49349	NS	NS	NS	NS	NS
10761096	LOC367994	2.46128	NS	NS	NS	13.7416	9.12141		NS	NS	NS	NS	4.1744	4.50186
10744306	LOC497940	NS	NS	NS	NS	NS	NS		NS	NS	NS	-2.01237	NS	NS
10772791	LOC498368	2.00838	NS	2.40454	NS	NS	2.17663		NS	NS	NS	NS	NS	NS
10807085	LOC498940	2.73774	NS	NS	NS	NS	NS		NS	NS	NS	NS	NS	2.48456
10856468	LOC500213	NS	NS	NS	NS	NS	NS		NS	4.07942	NS	NS	NS	2.75545
10875751	LOC500420	NS	NS	NS	NS	NS	NS		NS	-14.0016	NS	NS	NS	NS
10874837	LOC500598	NS	NS	-2.34983	NS	-2.6654	NS		NS	NS	NS	NS	NS	NS
10882532	LOC500610	NS	2.00835	NS	NS	NS	NS		NS	NS	NS	NS	NS	NS
10756257	LOC501799	NS	NS	NS	NS	NS	NS		NS	2.48928	NS	NS	NS	NS
10875420	LOC502940	-2.01605	NS	NS	NS	NS	NS		NS	NS	NS	NS	NS	NS
10871724	LOC679119	3.14363	NS	5.95239	5.23808	6.82822	4.44428		NS	-4.25157	NS	4.16804	NS	3.01083
10701684	LOC679825	2.91094	NS	NS	NS	NS	NS		NS	NS	NS	2.14503	NS	NS
10798442	LOC679840	-3.63294	NS	NS	NS	NS	NS		NS	NS	NS	NS	NS	NS
10901555	LOC679937	NS	NS	NS	NS	2.47044	2.57801		NS	NS	NS	NS	NS	2.05025
10798475	LOC680312	-4.93773	NS	NS	NS	NS	NS		NS	NS	NS	NS	NS	NS
10752352	LOC680409	2.60202	NS	NS	NS	NS	NS		NS	NS	NS	NS	NS	NS
10795289	LOC680511	-2.56449	NS	NS	NS	NS	NS		NS	NS	NS	NS	NS	NS
10799914	LOC680565	-3.4526	NS	-2.06895	-2.56571	NS	-2.43098		NS	-2.91784	NS	-2.73691	NS	NS
10839803	LOC680575	NS	NS	NS	NS	NS	NS		-2.02801	NS	NS	NS	NS	NS
10798507	LOC680615	-6.57577	NS	NS	NS	NS	-2.17249		NS	NS	NS	NS	-3.06789	NS
10899197	LOC681219	NS	-2.12601	-2.2942	-2.10002	-2.12377	NS		-2.30442	NS	NS	NS	NS	NS
10928032	LOC681338	-2.18987	-3.07454	-2.07721	NS	-2.22826	NS		-3.10191	NS	NS	NS	NS	NS
10795265	LOC682649	-3.75323	NS	NS	NS	NS	NS		NS	NS	NS	NS	-2.13354	NS
10804834	LOC682889	NS	NS	NS	4.28316	2.54908	NS		NS	NS	NS	NS	NS	NS
10708065	LOC683179	-2.82623	NS	NS	NS	NS	NS		NS	NS	NS	NS	NS	NS
10813992	LOC683212	2.51046	NS	NS	NS	2.95422	2.84985		NS	NS	NS	NS	NS	NS
10907324	LOC683264	NS	NS	2.97564	NS	NS	2.00197		NS	NS	NS	NS	NS	NS
10888608	LOC683626	NS	NS	NS	NS	NS	-2.43583		NS	NS	NS	NS	NS	NS
10888610	LOC683626	NS	-3.51364	NS	NS	NS	-2.65383		NS	NS	-4.77458	NS	NS	NS
10702592	LOC683872 // LOC683872 // LOC683872 // LOC683872	NS	NS	3.03318	NS	2.44801	2.39483		NS	NS	NS	NS	NS	NS
10717992	LOC684037	-3.11262	NS	NS	NS	NS	NS		NS	NS	NS	NS	NS	NS
10867482	LOC684258	NS	NS	NS	-2.05918	NS	NS		NS	NS	NS	NS	NS	NS
10821008	LOC684611	-2.76608	NS	NS	NS	NS	NS		NS	NS	NS	NS	NS	NS
10728440	LOC684771	-3.22377	NS	NS	NS	NS	NS		NS	NS	NS	NS	NS	NS
10788881	LOC684785	NS	NS	2.72804	2.10173	2.11346	2.05649		NS	NS	NS	NS	NS	NS
10789025	LOC684861	2.52291	NS	NS	NS	NS	NS		NS	NS	NS	NS	NS	NS
10788312	LOC685630	NS	NS	NS	NS	NS	2.0687		NS	NS	NS	NS	NS	NS
10767985	LOC685707	NS	2.66925	3.02789	NS	NS	NS		NS	NS	NS	NS	NS	NS
10717104	LOC685764	-2.43084	NS	NS	NS	NS	NS		NS	NS	NS	NS	NS	NS
10904641	LOC686499	NS	NS	NS	NS	NS	NS		NS	NS	NS	NS	2.55967	NS
10742868	LOC686661	-2.25207	-2.17752	-2.07358	-2.49765	-2.79608	NS		NS	NS	NS	-2.00288	NS	NS
10838278	LOC687395	NS	NS	NS	NS	NS	NS		-2.68551	NS	NS	NS	NS	NS
10714963	LOC687730	2.79547	NS	NS	NS	NS	NS		NS	NS	NS	NS	NS	NS
10740016	LOC688296	2.39352	NS	NS	NS	NS	2.17834		NS	NS	NS	NS	NS	NS
10740018	LOC688296	2.45046	NS	2.64904	NS	2.58254	2.02484		NS	NS	NS	NS	NS	NS
10740037	LOC688296	2.39395	NS	2.5936	NS	2.38416	NS		NS	NS	NS	NS	NS	NS
10886185	LOC688717	-2.69189	NS	NS	NS	-2.03535	NS		-2.39436	NS	NS	NS	NS	NS
10712732	LOC688778	3.30961	NS	NS	NS	NS	NS		NS	NS	NS	NS	NS	NS
10861672	LOC688956	2.10593	NS	NS	NS	NS	NS		NS	NS	NS	NS	NS	NS
10702408	LOC689399	-2.95377	NS	NS	NS	NS	NS		NS	NS	NS	NS	NS	NS
10832076	LOC689755	-2.17	NS	-2.00108	NS	-2.03406	-2.05414		NS	NS	NS	NS	NS	-2.09392
10859090	LOC689800	NS	NS	NS	NS	NS	NS		3.93433	NS	NS	NS	3.38742	NS
10871030	LOC689801	NS	-2.15505	-2.01271	-2.0956	NS	NS		NS	NS	NS	-2.1722	NS	NS
10817527	LOC690102	-4.23164	NS	NS	NS	NS	-2.92994		NS	NS	NS	NS	NS	-2.00437
10893420	LOC690419	NS	-2.90001	NS	NS	NS	NS		NS	NS	NS	-2.10463	NS	NS
10758724	LOC690517	NS	NS	NS	NS	NS	2.29597		NS	NS	NS	NS	NS	NS
10844916	LOC690538	NS	-2.05417	NS	NS	NS	NS		NS	NS	NS	-2.04908	NS	NS
10862834	LOC690660	-2.78853	-2.249	-2.40767	-2.68323	-2.35092	NS		-2.23931	NS	NS	NS	NS	NS
10708095	LOC691427	NS	-2.26073	NS	NS	NS	NS		-2.34152	NS	NS	NS	NS	NS
10725039	LOC691427	NS	-2.26073	NS	NS	NS	NS		-2.34152	NS	NS	NS	NS	NS
10892305	LOC691427	NS	-2.27768	NS	NS	NS	NS		-2.24959	NS	NS	NS	NS	NS
10887622	LOC691657	NS	NS	NS	5.29627	18.7628	NS		NS	NS	NS	NS	51.0326	NS
10918364	LOC691658	NS	NS	NS	-2.13452	NS	NS		NS	NS	-2.00676	-2.02234	NS	NS
10734866	LOC691750	-2.29352	-2.14134	-2.08587	NS	NS	NS		-2.10477	NS	NS	NS	NS	NS
10734318	LOC691768	NS	-2.44804	NS	NS	NS	NS		NS	NS	NS	NS	NS	NS
10784566	LOC691979	-6.25265	NS	NS	NS	NS	NS		NS	NS	NS	NS	NS	NS
10785297	LOC691979	-6.12137	NS	NS	NS	NS	NS		NS	NS	NS	NS	NS	NS
10903206	LOC691979	-6.2477	NS	NS	NS	NS	NS		NS	NS	NS	NS	NS	NS
10785562	LOC692032	-2.1669	NS	NS	NS	NS	NS		NS	NS	NS	NS	NS	NS
10804463	Lox	NS	3.74394	6.53544	NS	6.20435	3.51577		NS	NS	NS	NS	NS	NS
10917883	Loxl1	NS	NS	NS	NS	NS	5.81351		NS	NS	NS	NS	NS	NS
10781304	Loxl2	NS	NS	NS	-4.83406	NS	NS		NS	NS	NS	-3.46552	-3.7016	NS
10715416	Loxl4	NS	NS	2.18976	NS	NS	2.4532		NS	NS	NS	NS	NS	NS
10791139	Lpar2	2.10484	NS	NS	NS	NS	NS		NS	NS	NS	NS	NS	NS
10819705	Lpar3	NS	NS	NS	NS	NS	NS		2.13427	NS	NS	NS	NS	NS
10717571	Lpcat1	2.0931	NS	NS	NS	NS	NS		NS	NS	NS	NS	NS	NS
10827309	Lphn2	NS	NS	NS	NS	-2.76875	NS		NS	NS	NS	NS	NS	NS
10889269	Lpin1	NS	-2.63826	NS	NS	NS	NS		NS	NS	NS	NS	NS	NS
10791250	Lpl	NS	NS	NS	NS	NS	5.02046		NS	NS	NS	NS	NS	NS
10823949	Lrat	-17.5158	-11.5823	-7.40447	-8.84725	-16.1844	-18.266		-11.2695	-3.24074	-7.10768	-11.5204	-16.5504	-9.76321
10895773	Lrig3	NS	-2.04059	NS	NS	NS	-2.55091		-2.23935	NS	-2.18987	NS	NS	NS
10903501	Lrp12	-2.02108	-2.01463	-2.12949	NS	-2.146	NS		-2.3232	NS	NS	NS	NS	NS
10773452	Lrpap1	NS	NS	NS	-2.26672	NS	NS		NS	NS	NS	NS	NS	NS
10913803	Lrrc2	2.22056	NS	NS	NS	NS	NS		NS	NS	NS	NS	NS	NS
10918004	Lrrc49	-4.41028	NS	NS	NS	NS	NS		NS	NS	NS	NS	NS	NS
10759553	Lrrc8e	NS	2.09347	2.20402	2.41368	2.54372	NS		NS	NS	NS	2.46062	2.61462	NS
10722619	Lrrk1	3.3034	NS	2.36068	NS	NS	NS		NS	NS	NS	NS	NS	NS
10712477	Lsp1	NS	NS	NS	NS	NS	NS		2.71275	NS	NS	NS	NS	NS
10713123	Ltbp3	NS	-2.166	NS	NS	NS	NS		NS	NS	-2.00082	NS	NS	NS
10895083	Lum	NS	2.535	NS	NS	NS	NS		NS	NS	NS	NS	NS	NS
10887719	Luzp5	-2.69045	NS	NS	NS	NS	NS		NS	NS	NS	NS	-2.05116	NS
10866215	Ly49s7	NS	NS	NS	NS	NS	2.43118		NS	NS	NS	NS	NS	NS
10866222	Ly49s7	NS	NS	NS	NS	NS	3.36244		NS	NS	NS	NS	NS	NS
10904590	Ly6b	2.35646	NS	NS	NS	NS	NS		NS	NS	NS	NS	5.22178	NS
10904578	Ly6c	8.02045	NS	NS	2.158	NS	NS		NS	NS	NS	NS	NS	NS
10904533	Ly6d	NS	NS	NS	NS	NS	2.69545		NS	NS	NS	NS	NS	3.25408
10897054	Ly6e	NS	NS	NS	NS	2.85502	NS		2.29946	NS	NS	NS	NS	NS
10874918	Ly96	2.33117	NS	NS	NS	NS	NS		NS	NS	NS	NS	2.11513	NS
10867461	Lyn	NS	3.2198	NS	NS	NS	NS		NS	NS	NS	NS	NS	NS
10904528	Lynx1	10.1087	NS	NS	5.45215	NS	2.54154		NS	NS	NS	NS	5.17007	2.68184
10911707	Lysmd2	NS	NS	2.02939	NS	NS	NS		NS	NS	NS	NS	NS	NS
10856043	Mad2l1	-2.04694	NS	NS	NS	NS	NS		NS	NS	NS	NS	NS	NS
10811278	Maf	NS	2.89539	NS	2.99481	NS	2.06716		NS	NS	NS	NS	NS	NS
10897194	Maf1	NS	-2.06225	NS	NS	NS	NS		NS	NS	NS	NS	NS	NS
10760646	Mafk	NS	NS	NS	NS	NS	NS		NS	2.26729	NS	NS	NS	NS
10870733	Magoh	-5.59799	NS	-2.23859	-2.17202	-2.03336	NS		-2.88723	NS	NS	NS	NS	NS
10849700	Mal	16.5562	NS	5.22254	4.57815	9.35042	4.87275		NS	NS	NS	4.59036	10.0668	4.4652
10819245	Manba	NS	NS	NS	NS	NS	NS		NS	NS	NS	NS	NS	2.91292
10880293	Map3k6	NS	2.10102	NS	NS	NS	NS		NS	NS	NS	NS	NS	NS
10828778	Mapk13	2.06015	NS	NS	NS	2.04207	NS		NS	NS	NS	NS	NS	NS
10872336	Marcksl1	NS	NS	NS	NS	NS	2.65089		NS	NS	NS	NS	NS	NS
10751948	Masp1	NS	2.23784	NS	NS	NS	NS		NS	NS	NS	NS	NS	NS
10799999	Mastl	-3.64464	NS	NS	NS	NS	NS		NS	NS	NS	NS	-2.00899	NS
10883912	Mboat2	NS	-5.71604	NS	-3.64696	NS	NS		-3.41036	NS	NS	-5.73311	-4.07084	NS
10802972	Mbp	3.11638	2.46718	2.4542	2.77033	NS	3.19476		NS	NS	NS	NS	NS	NS
10707721	Mcee	NS	-3.58777	-2.20346	-2.89401	-2.23406	NS		-2.57691	NS	-2.16619	-2.10631	NS	NS
10796347	Mcm10	-3.50485	NS	NS	NS	NS	NS		NS	NS	NS	NS	NS	NS
10863950	Mcm2	-2.65079	NS	NS	NS	NS	NS		NS	NS	NS	NS	NS	NS
10937521	Mcm2	-2.25366	NS	NS	NS	NS	NS		NS	NS	NS	NS	NS	NS
10926930	Mcm3	-3.40967	NS	NS	NS	NS	NS		NS	NS	NS	NS	NS	NS
10752603	Mcm4	-2.29085	NS	NS	NS	NS	NS		NS	NS	NS	NS	NS	NS
10806129	Mcm5	-2.65782	NS	NS	NS	NS	NS		NS	NS	NS	NS	NS	NS
10767338	Mcm6	-4.47801	NS	NS	NS	NS	NS		NS	NS	NS	NS	NS	NS
10760824	Mcm7	-3.81322	NS	NS	NS	NS	NS		NS	NS	NS	NS	NS	NS
10780554	Mcpt1	NS	NS	NS	NS	NS	NS		NS	2.69682	NS	NS	NS	NS
10780561	Mcpt1l3	NS	NS	NS	NS	NS	NS		NS	4.77111	NS	NS	NS	NS
10780543	Mcpt4	NS	NS	NS	NS	NS	NS		NS	33.9189	NS	NS	NS	NS
10722743	Mctp2	2.67499	NS	NS	NS	NS	NS		NS	NS	NS	NS	NS	NS
10902564	Mdm2_predicted	2.00795	NS	NS	NS	NS	NS		NS	NS	NS	NS	NS	NS
10872511	Mecr	-2.12089	NS	NS	NS	NS	NS		NS	NS	NS	NS	NS	NS
10762389	Med13l	NS	NS	NS	NS	NS	NS		NS	2.03771	NS	NS	NS	NS
10932310	Med14	-2.79886	-2.54228	NS	NS	-2.17567	NS		NS	NS	NS	NS	NS	NS
10744682	Med31	NS	-5.19625	NS	NS	NS	NS		-2.17252	NS	NS	NS	NS	NS
10874458	Megf6	NS	NS	NS	NS	NS	NS		NS	2.51372	NS	NS	NS	NS
10877630	Megf9	NS	NS	NS	NS	NS	-2.71327		NS	NS	NS	NS	NS	NS
10848370	Meis2	3.72862	NS	3.62088	NS	NS	3.96184		2.78457	NS	NS	NS	NS	2.65503
10737866	Mel13	NS	NS	-2.19647	NS	NS	NS		NS	NS	NS	NS	NS	NS
10868643	Melk	-3.51672	NS	NS	NS	NS	NS		NS	NS	NS	NS	NS	NS
10858499	Mfap5	NS	NS	2.05844	NS	NS	NS		NS	NS	NS	NS	NS	NS
10722903	Mfge8	NS	NS	NS	-2.59721	NS	NS		NS	NS	NS	NS	NS	NS
10879516	Mfsd2	NS	NS	NS	NS	-2.34473	NS		NS	NS	NS	NS	NS	NS
10897752	Mgat3	2.23679	NS	2.27697	NS	5.5562	3.57164		NS	NS	NS	NS	2.11542	NS
10927472	Mgat4a	3.71548	NS	NS	NS	4.04247	NS		NS	NS	NS	NS	2.95759	NS
10839307	MGC105649	12.6985	NS	9.7992	NS	19.3491	16.2119		NS	NS	NS	NS	14.7308	10.5695
10859766	MGC72974	NS	-2.47386	NS	NS	NS	NS		NS	NS	-2.28237	NS	NS	NS
10867596	MGC94199	NS	-3.28849	NS	NS	-2.14718	NS		NS	NS	-2.12345	NS	NS	NS
10742121	MGC94725	NS	-2.00656	NS	NS	NS	NS		NS	NS	NS	NS	NS	NS
10866512	Mgp	NS	NS	7.049	NS	11.0449	NS		NS	NS	NS	NS	NS	NS
10740649	Mgrn1	2.03027	NS	NS	NS	NS	NS		NS	NS	NS	NS	NS	NS
10859392	Mgst1	-14.6285	-4.29225	-14.7643	-6.01544	-5.50302	-10.7634		NS	NS	-10.9006	-11.9818	-3.20123	NS
10769629	Mgst3	NS	-4.39097	NS	NS	NS	NS		NS	NS	NS	NS	NS	NS
10937624	Mid1	NS	NS	NS	-4.18513	NS	NS		NS	NS	NS	NS	NS	NS
10857435	Mitf	NS	NS	NS	NS	NS	-2.20505		NS	NS	NS	NS	NS	NS
10726408	Mki67	-3.99216	NS	NS	NS	NS	NS		NS	NS	NS	NS	NS	NS
10893744	Mknk2	2.37161	NS	NS	NS	NS	NS		NS	NS	NS	NS	NS	2.05394
10791661	Mlf1ip	-3.455	NS	NS	NS	NS	NS		NS	NS	NS	NS	NS	NS
10904006	Mlze	NS	NS	NS	NS	-4.29568	NS		NS	NS	NS	NS	NS	NS
10737429	Mmd	NS	NS	NS	NS	NS	3.00241		NS	NS	NS	NS	NS	NS
10815679	Mme	2.94566	NS	7.84255	NS	3.29577	16.3211		NS	NS	NS	NS	NS	NS
10907904	Mmp10	5.38762	6.58122	NS	NS	NS	NS		3.89003	NS	NS	NS	NS	NS
10780205	Mmp14	NS	NS	NS	NS	NS	2.48437		NS	NS	NS	NS	NS	2.00054
10893231	Mmp19	2.37851	NS	NS	NS	NS	NS		NS	NS	NS	NS	NS	NS
10809540	Mmp2	NS	2.23284	2.16948	NS	2.46829	NS		NS	NS	NS	NS	NS	NS
10842239	Mmp9	2.83106	4.94702	NS	NS	NS	NS		NS	NS	NS	NS	NS	NS
10911419	Mns1	-2.32225	NS	NS	NS	NS	NS		NS	NS	NS	NS	NS	NS
10717240	Moxd1	NS	NS	-6.35446	NS	-16.6171	-21.3189		NS	NS	NS	NS	-3.31452	NS
10714913	Mphosph1	-2.6659	NS	NS	NS	NS	NS		NS	NS	NS	NS	NS	NS
10768819	Mr1	NS	NS	NS	NS	NS	NS		NS	NS	NS	-2.02869	NS	NS
10738972	Mrc2	NS	NS	NS	NS	NS	-2.71243		NS	NS	NS	NS	NS	NS
10928813	Mreg	NS	NS	NS	NS	-2.10189	NS		NS	NS	NS	NS	NS	NS
10795477	Mrpl32	NS	NS	NS	NS	NS	NS		-2.42862	NS	NS	NS	NS	NS
10796835	Mrpl36	NS	NS	NS	NS	NS	NS		-2.33209	NS	NS	NS	NS	NS
10764983	Mrps14	NS	NS	NS	NS	NS	NS		-2.56851	NS	NS	NS	NS	NS
10758007	Mrps17	-2.28908	-2.16075	NS	NS	NS	NS		-2.57712	NS	NS	NS	NS	NS
10859725	Mrps35	NS	-2.03047	NS	NS	NS	NS		-2.08254	NS	NS	NS	NS	NS
10821004	Mrps36	NS	-2.02039	NS	NS	NS	NS		-2.21921	NS	NS	NS	NS	NS
10746116	Msi2	NS	-2.29381	NS	NS	NS	NS		NS	NS	-2.01149	-2.11381	NS	NS
10741486	Msln	NS	NS	NS	NS	NS	6.68435		NS	NS	NS	NS	NS	NS
10794200	Msx2	-2.27307	NS	NS	-2.8642	-2.68079	-2.93492		NS	NS	NS	NS	NS	-2.17742
10796411	Mt1a	-4.97217	NS	NS	-2.3706	NS	NS		NS	NS	NS	NS	-2.71627	NS
10809392	Mt1a	-5.4522	NS	NS	-2.52574	-2.4435	NS		NS	NS	NS	NS	-3.02044	NS
10869886	Mtap	NS	NS	NS	NS	NS	NS		NS	NS	NS	NS	NS	-2.36182
10820835	Mtap1b	NS	NS	NS	-3.84139	NS	NS		NS	NS	NS	-3.6083	NS	NS
10775885	Mthfd2l	NS	NS	2.13911	NS	NS	NS		NS	NS	NS	NS	NS	NS
10707707	Mtmr10	NS	NS	NS	2.03604	2.12639	2.47901		NS	NS	NS	NS	NS	NS
10896751	Mtss1	NS	NS	NS	2.32249	NS	NS		NS	NS	NS	NS	NS	NS
10788374	Mtus1	NS	-2.16527	NS	NS	NS	NS		NS	NS	NS	NS	NS	NS
10754735	Muc4	11.7165	NS	9.18011	3.69932	4.10286	3.78587		NS	NS	NS	NS	3.95867	4.39199
10935125	Mum1l1	NS	NS	NS	NS	2.19924	NS		NS	NS	NS	NS	NS	NS
10863726	Mxd1	2.63002	NS	NS	NS	NS	NS		NS	NS	NS	NS	NS	NS
10735455	Mybbp1a	NS	2.11789	NS	NS	NS	NS		NS	NS	NS	NS	NS	NS
10721865	Myd116	2.39709	NS	NS	NS	2.1216	NS		2.17875	NS	NS	NS	NS	NS
10849307	Myef2	NS	NS	NS	NS	NS	NS		NS	NS	-24.3237	NS	NS	NS
10802650	Myo5b	2.15096	NS	NS	NS	NS	NS		NS	NS	NS	NS	NS	NS
10756322	N4bp2l1	NS	NS	NS	NS	NS	NS		NS	10.611	NS	NS	NS	5.55143
10939188	Nap1l3	NS	NS	NS	NS	NS	NS		-2.63302	NS	-3.76182	NS	NS	NS
10878880	Nasp	-3.06858	NS	NS	NS	NS	NS		NS	NS	NS	NS	NS	NS
10707177	Nav2	2.12529	NS	NS	NS	NS	NS		NS	NS	NS	NS	NS	NS
10902249	Nav3	NS	2.07773	2.08685	NS	NS	2.15997		NS	NS	NS	NS	NS	NS
10902280	Nav3	NS	2.28949	2.49524	NS	NS	2.97794		NS	NS	NS	2.26789	NS	2.08081
10902282	Nav3	2.20615	2.87042	2.85686	NS	NS	3.25961		NS	NS	2.1709	2.47808	NS	2.35513
10920469	Nbeal2	2.68503	NS	NS	2.47283	2.93507	NS		NS	NS	NS	NS	2.64083	2.38808
10920498	Nbeal2	3.08266	NS	NS	2.65742	2.9239	NS		NS	NS	NS	NS	NS	2.52703
10702367	Ncoa7	NS	NS	NS	-2.00509	NS	NS		NS	NS	NS	NS	NS	NS
10930488	Ndc80	-2.72994	NS	NS	NS	NS	NS		NS	NS	NS	NS	NS	NS
10832482	Ndg2	NS	NS	NS	NS	NS	-2.20121		NS	NS	NS	NS	NS	NS
10904169	Ndrg1	NS	NS	NS	NS	-2.04027	NS		NS	NS	NS	NS	NS	NS
10783213	Ndrg2	NS	-5.98136	NS	-2.30391	NS	NS		NS	NS	-3.53082	-4.41764	NS	NS
10851219	Ndrg3	NS	NS	NS	NS	NS	NS		-2.00278	NS	NS	NS	NS	NS
10932128	Ndufb11	NS	-2.39267	-2.11166	-2.05975	-2.20173	NS		-2.02935	NS	NS	NS	NS	NS
10854680	Ndufb2	NS	-2.16287	-2.04023	NS	NS	NS		NS	NS	NS	NS	NS	NS
10751348	Ndufb4	NS	-2.0384	NS	NS	NS	NS		NS	NS	NS	NS	NS	NS
10839229	Ndufb4	NS	-2.18417	NS	NS	NS	NS		NS	NS	NS	NS	NS	NS
10876011	Ndufb6	-3.75297	-3.97021	-3.51705	-3.43996	-3.42074	NS		-4.39757	NS	NS	NS	NS	NS
10823098	Ndufc1	NS	NS	-2.147	NS	NS	NS		NS	NS	NS	NS	NS	NS
10708775	Ndufc2	-2.33335	-2.46298	-2.26019	-2.35741	-2.18828	NS		-2.532	NS	NS	NS	NS	NS
10821395	Ndufs4	NS	-2.16352	NS	NS	NS	NS		-2.26775	NS	NS	NS	NS	NS
10778859	Ndufs5	NS	NS	-2.14033	NS	NS	NS		-2.43192	NS	NS	NS	NS	NS
10817274	Ndufs5	NS	NS	-2.11398	NS	NS	NS		-2.42413	NS	NS	NS	NS	NS
10879662	Ndufs5	NS	NS	NS	NS	NS	NS		-2.1103	NS	NS	NS	NS	NS
10794599	Nedd9	NS	NS	NS	NS	NS	-6.07019		NS	NS	NS	NS	NS	NS
10917727	Neil1	NS	NS	NS	NS	NS	NS		NS	NS	-2.11676	NS	NS	NS
10788059	Neil3	-2.94188	NS	NS	NS	NS	NS		NS	NS	NS	NS	NS	NS
10766765	Nek2	-2.9334	NS	NS	NS	NS	NS		NS	NS	NS	NS	NS	NS
10908127	Nek2	-2.9334	NS	NS	NS	NS	NS		NS	NS	NS	NS	NS	NS
10835964	Nek6	NS	NS	2.31402	NS	2.63185	NS		NS	NS	NS	NS	NS	NS
10906546	Nell2	10.2867	4.36526	NS	NS	NS	NS		12.8052	NS	NS	NS	NS	NS
10767631	Nfasc	NS	NS	NS	NS	NS	-2.3518		NS	NS	NS	NS	NS	NS
10794225	Nfil3	-2.1618	NS	-2.10401	-2.32749	NS	NS		NS	NS	NS	-2.67734	NS	NS
10806665	Nfix	NS	NS	NS	NS	NS	NS		NS	NS	NS	-2.27679	NS	NS
10890024	Nfkbia	3.32715	2.60035	2.28601	NS	2.0964	NS		3.72152	NS	NS	NS	NS	NS
10926588	Nfkbie	NS	NS	NS	NS	2.12815	NS		NS	NS	NS	NS	NS	NS
10750848	Nfkbiz	NS	NS	NS	NS	NS	3.26346		NS	NS	NS	NS	NS	NS
10746538	Ngfr	NS	NS	NS	NS	NS	NS		NS	4.6524	NS	NS	NS	NS
10935047	Ngfrap1	NS	NS	NS	NS	NS	NS		-2.67219	NS	NS	NS	NS	NS
10764661	Niban	NS	NS	NS	NS	NS	NS		NS	NS	NS	NS	NS	3.8755
10799017	Nid1	NS	NS	2.3954	NS	NS	NS		NS	NS	NS	NS	NS	NS
10782387	Nid2	NS	2.09458	NS	NS	NS	NS		NS	NS	NS	NS	NS	NS
10804562	Nid67	NS	NS	NS	NS	NS	3.07913		NS	NS	NS	NS	NS	NS
10797705	Ninj1	-2.49492	NS	-2.17005	-2.20103	-2.64502	-2.03589		NS	NS	NS	NS	-2.58508	NS
10773891	Nipsnap1	-2.69011	-3.72844	NS	-3.50653	NS	NS		-3.32719	NS	-2.97059	-3.02321	NS	NS
10869094	Nipsnap3a	NS	NS	NS	NS	NS	NS		NS	-2.32281	NS	NS	NS	NS
10730266	Nkx2-3	3.20452	NS	NS	NS	NS	NS		2.70379	NS	NS	NS	NS	NS
10845136	Nmi	NS	-2.23546	NS	NS	NS	NS		NS	NS	NS	NS	NS	NS
10731746	Nmral1	-2.48035	NS	NS	NS	NS	NS		NS	NS	NS	NS	NS	NS
10917112	Nnmt	NS	NS	NS	NS	-2.26043	-2.09261		NS	NS	NS	NS	NS	NS
10807174	Nol3	NS	NS	NS	NS	NS	NS		NS	-2.618	-2.90008	-2.64317	NS	NS
10876076	Nol6	NS	2.06039	NS	NS	NS	NS		NS	NS	NS	NS	NS	NS
10900907	Notch3	NS	NS	NS	2.10921	NS	NS		NS	NS	NS	NS	NS	NS
10896541	Nov	NS	NS	NS	NS	2.12685	NS		NS	NS	NS	NS	NS	NS
10922745	Npas2	2.9413	NS	NS	NS	NS	NS		NS	NS	NS	NS	NS	NS
10834225	Npdc1	NS	NS	NS	NS	NS	NS		NS	NS	NS	-2.12918	NS	NS
10873895	Nppb	NS	12.2425	4.33196	NS	3.63566	NS		NS	NS	12.9847	7.28835	7.79169	NS
10824655	Npr1	2.77953	NS	NS	NS	NS	2.34559		NS	NS	NS	NS	NS	NS
10798119	Nqo2	-2.08958	-3.06987	NS	-4.10106	NS	-2.94484		NS	-2.50941	-5.10166	-3.18114	-2.45699	-3.57411
10899387	Nr4a1	NS	-5.22238	NS	NS	NS	NS		NS	NS	-3.84859	-3.37603	NS	NS
10845384	Nr4a2	NS	NS	NS	NS	NS	NS		NS	5.26719	NS	NS	NS	NS
10920461	Nradd	NS	-2.48663	NS	NS	-3.03258	NS		-2.12577	NS	NS	NS	NS	NS
10834138	Nrarp	NS	NS	NS	NS	NS	NS		2.09602	NS	NS	NS	NS	NS
10803692	Nrep	NS	NS	2.18459	NS	2.80648	NS		NS	NS	NS	NS	NS	NS
10788627	Nrg1	NS	NS	NS	2.28547	NS	NS		NS	NS	NS	NS	NS	NS
10752754	Nrip1	2.15107	NS	NS	NS	NS	NS		NS	NS	NS	NS	NS	NS
10935087	Nrk	NS	NS	NS	NS	NS	5.28394		NS	NS	NS	NS	NS	NS
10808959	Nrp1	NS	2.04993	NS	NS	NS	NS		NS	NS	NS	NS	NS	NS
10911010	Ns5atp9	-8.76193	NS	NS	NS	NS	NS		NS	NS	NS	NS	NS	NS
10912088	Nt5e	-3.67538	NS	NS	-4.21467	NS	NS		NS	NS	-4.45109	-4.50328	NS	NS
10902047	Nts	NS	NS	NS	NS	NS	5.29152		NS	NS	NS	NS	NS	NS
10892381	Nudt14	NS	-4.10246	-3.09429	NS	-2.41448	NS		-2.36163	NS	-2.37988	NS	NS	NS
10808159	Nudt7	NS	NS	NS	-2.11072	-2.00938	NS		NS	NS	NS	NS	NS	NS
10769657	Nuf2	-3.04474	NS	NS	NS	NS	NS		NS	NS	NS	NS	NS	NS
10864048	Nup210	NS	NS	NS	NS	NS	-2.33759		NS	NS	NS	NS	NS	NS
10894712	Nup37	-2.35668	NS	NS	NS	NS	NS		NS	NS	NS	NS	NS	NS
10739568	Nup85	-2.02026	NS	NS	NS	NS	NS		NS	NS	NS	NS	NS	NS
10725778	Nupr1	NS	NS	NS	NS	NS	-10.1835		NS	NS	NS	NS	NS	NS
10838843	Nusap1	-2.68661	NS	NS	NS	NS	NS		NS	NS	NS	NS	NS	NS
10746534	Nxph3	3.49468	NS	NS	2.09592	NS	NS		NS	NS	NS	NS	NS	NS
10916659	Oaf	NS	NS	NS	NS	NS	3.66553		NS	NS	NS	NS	NS	NS
10758771	Oas1i	NS	NS	NS	-2.04996	NS	NS		NS	NS	NS	NS	NS	NS
10762254	Oas1k	NS	NS	NS	NS	NS	NS		NS	21.8023	NS	NS	NS	NS
10726280	Oat	NS	NS	NS	NS	-2.12392	-2.05804		NS	NS	NS	NS	NS	NS
10730677	Obfc1	NS	-3.57282	NS	NS	-2.50242	-2.01764		NS	NS	NS	NS	NS	NS
10923270	Obfc2a	NS	NS	2.26424	NS	NS	NS		NS	NS	NS	NS	NS	NS
10756665	Ocm	NS	NS	NS	NS	-6.89836	-8.07955		7.63526	NS	NS	NS	NS	NS
10883785	Odc1	NS	2.81338	NS	NS	2.1911	3.91378		NS	NS	2.45303	NS	NS	NS
10708695	Odz4	NS	NS	NS	NS	NS	-2.40461		NS	NS	NS	NS	NS	NS
10809411	Ogfod1	NS	NS	NS	NS	NS	NS		NS	NS	NS	2.0306	NS	NS
10927041	Ogfrl1	NS	NS	NS	NS	NS	NS		NS	NS	NS	NS	-3.25284	NS
10797648	Ogn	2.26729	NS	NS	NS	NS	2.02147		NS	NS	NS	NS	NS	NS
10866030	Olr1	NS	NS	2.06121	NS	NS	NS		NS	NS	NS	NS	NS	NS
10909141	Olr1219	NS	NS	NS	NS	NS	2.36005		NS	NS	NS	NS	NS	NS
10870791	Orc1l	-3.41144	NS	NS	NS	NS	NS		NS	NS	NS	NS	NS	NS
10809856	Orc6l	-2.41006	NS	NS	NS	NS	NS		NS	NS	NS	NS	NS	NS
10869476	Orm1	NS	NS	NS	NS	NS	NS		NS	5.08765	NS	NS	NS	NS
10899943	Ormdl2	NS	NS	NS	-2.02707	NS	NS		-2.13312	NS	NS	NS	NS	NS
10896108	Osr2	NS	NS	NS	NS	3.29046	NS		NS	NS	NS	NS	3.15823	NS
10937272	Ott	NS	NS	NS	NS	NS	NS		NS	13.6536	NS	NS	NS	NS
10778677	Otx1	NS	NS	NS	NS	NS	NS		2.27189	NS	NS	NS	NS	NS
10735647	P2rx5	2.33893	NS	2.05716	NS	NS	NS		NS	NS	NS	NS	NS	NS
10815652	P2ry1	NS	NS	2.25772	3.59291	3.23504	NS		NS	NS	2.00943	2.52128	2.66916	NS
10724042	P2ry2	4.34409	3.5938	3.48296	3.61437	3.49931	2.44263		2.41456	NS	NS	2.38945	2.6317	2.48945
10758830	P76	NS	NS	NS	NS	NS	NS		NS	NS	-2.05238	NS	NS	NS
10880994	Padi1	NS	NS	3.6863	NS	13.6956	2.1081		NS	NS	NS	NS	NS	NS
10880960	Padi4	NS	NS	4.65242	NS	7.41996	NS		NS	NS	NS	2.36203	3.56095	NS
10937362	Pak3	-5.52228	-5.37916	-5.32292	-6.59443	-5.05445	-2.29965		-4.78894	NS	-5.16062	-7.63896	-7.23869	NS
10838670	Pak6	2.89163	2.45029	2.3835	2.54808	2.32453	NS		NS	NS	NS	NS	NS	NS
10826371	Palmd	-16.6733	-9.19041	-16.2336	-13.7352	-16.9151	-6.31812		-4.48017	NS	-5.18761	-9.95193	-16.3493	-8.29931
10760047	Pan3	NS	NS	NS	NS	NS	NS		NS	2.16493	NS	NS	NS	NS
10819066	Papss1	NS	-2.25713	NS	NS	NS	NS		NS	NS	NS	NS	NS	NS
10740891	Paqr4	NS	NS	NS	NS	NS	-2.22863		NS	NS	NS	NS	NS	NS
10872808	Paqr7	NS	-2.06232	NS	NS	NS	NS		NS	NS	NS	NS	NS	NS
10751469	Parp14	NS	NS	3.5136	NS	NS	2.32928		NS	NS	NS	NS	NS	NS
10821511	Parp8	-4.88419	-3.08761	NS	-4.57816	NS	NS		NS	NS	-3.05244	NS	NS	NS
10754426	Parp9	NS	NS	2.12614	NS	NS	NS		NS	NS	NS	NS	NS	NS
10898229	Parvb	NS	NS	NS	NS	8.13036	6.24747		NS	NS	NS	NS	NS	NS
10929995	Pask	-2.25537	NS	NS	NS	NS	NS		NS	NS	NS	NS	NS	NS
10840555	Pax1	NS	NS	NS	NS	NS	2.22932		NS	NS	NS	NS	NS	NS
10715575	Pax2	NS	NS	2.09303	NS	NS	NS		NS	NS	NS	NS	NS	NS
10843216	Pax8	NS	NS	6.77525	NS	NS	NS		NS	NS	NS	NS	NS	NS
10884688	Pax9	4.45289	2.00965	2.50927	6.38036	4.20344	6.52504		NS	NS	NS	4.53585	4.45305	3.75418
10781146	Pbk	-4.8769	NS	NS	NS	NS	NS		NS	NS	NS	NS	-2.84026	NS
10769638	Pbx1	NS	NS	NS	NS	2.01892	NS		NS	NS	NS	NS	NS	NS
10830003	Pcbd1	NS	NS	2.61451	NS	6.28324	NS		NS	NS	NS	NS	3.13555	NS
10829418	Pcbp3	NS	NS	NS	NS	2.45273	2.63951		NS	NS	NS	NS	NS	NS
10782166	Pcca	NS	-2.64843	-2.19234	-2.05906	-2.64471	-2.35774		-2.2762	NS	NS	NS	NS	NS
10790563	Pcdh21	NS	NS	NS	NS	NS	-2.43255		NS	NS	NS	NS	NS	NS
10776978	Pcdh7	NS	3.76219	NS	NS	NS	NS		NS	NS	NS	NS	NS	NS
10785523	Pcdh9	-3.40052	NS	NS	NS	NS	NS		NS	NS	NS	NS	NS	NS
10801199	Pcdhb17	NS	NS	-2.3179	NS	-2.23679	-2.08452		NS	NS	NS	NS	NS	NS
10850131	Pcna	-3.45326	NS	NS	NS	NS	NS		NS	NS	NS	NS	NS	NS
10760971	Pcolce	NS	NS	NS	NS	2.46006	2.06627		NS	NS	NS	NS	NS	NS
10707790	Pcsk6	-2.57232	NS	NS	NS	NS	-2.48329		NS	NS	NS	NS	NS	NS
10878435	Pcsk9	NS	NS	6.1154	NS	5.95478	NS		NS	NS	3.03951	NS	4.73263	NS
10767577	Pctk3	NS	NS	NS	NS	NS	2.35054		NS	NS	NS	NS	NS	NS
10746201	Pctp	NS	NS	NS	NS	NS	NS		NS	-4.9583	NS	NS	NS	NS
10933984	Pcyt1b	NS	NS	NS	NS	NS	-2.35558		NS	NS	NS	NS	NS	-2.13658
10716136	Pdcd4	NS	NS	NS	NS	NS	NS		NS	NS	-3.96441	NS	NS	NS
10870342	Pde4b	NS	NS	NS	NS	NS	2.10215		NS	NS	NS	NS	NS	NS
10818823	Pde5a	2.50336	NS	2.36917	3.71425	2.38335	2.10481		2.2828	NS	NS	2.50152	NS	2.31154
10822444	Pde7a	NS	-2.25369	NS	NS	NS	NS		NS	NS	NS	NS	NS	NS
10708281	Pde8a	NS	4.00348	NS	NS	NS	2.18475		2.90088	NS	NS	NS	NS	NS
10816026	Pdgfc	NS	4.72853	4.33946	NS	6.33568	2.90764		NS	NS	NS	6.15325	NS	NS
10776459	Pdgfra	NS	2.3215	NS	NS	NS	NS		NS	NS	NS	NS	NS	NS
10802040	Pdgfrb	NS	NS	2.0872	NS	NS	NS		NS	NS	NS	NS	NS	NS
10751498	Pdia5	-3.22035	-2.45794	-2.97957	-2.98433	-2.77516	NS		-2.2493	NS	-2.16584	-2.41908	-2.76982	NS
10794016	Pdlim7	NS	NS	NS	NS	2.3627	NS		NS	NS	NS	NS	NS	NS
10824165	Pear1	NS	NS	NS	NS	NS	2.15433		NS	NS	NS	NS	NS	NS
10794769	Peci	NS	NS	NS	NS	NS	NS		NS	-2.05295	NS	NS	NS	NS
10774375	Peli1	NS	NS	NS	NS	NS	NS		NS	2.33261	NS	NS	NS	NS
10821402	Pelo	NS	-2.28554	NS	NS	-2.27778	NS		NS	NS	NS	NS	NS	NS
10875300	Penk1	NS	NS	-2.98794	NS	-2.74305	NS		NS	4.44245	NS	NS	NS	NS
10767444	Pfkfb2	2.45025	NS	NS	NS	NS	NS		NS	NS	NS	NS	NS	NS
10796149	Pfkfb3	2.06206	NS	NS	NS	NS	NS		NS	2.4526	NS	NS	NS	2.03183
10898968	Pfkm	NS	NS	NS	-2.31897	NS	NS		NS	NS	NS	-2.47561	NS	NS
10795989	Pfkp	NS	NS	NS	NS	-2.42369	-2.22675		NS	NS	NS	NS	NS	NS
10823303	Pfn2	NS	NS	NS	NS	NS	NS		NS	-2.75516	NS	NS	NS	NS
10778220	Pgam2	NS	NS	NS	NS	NS	NS		NS	3.87052	NS	NS	NS	3.58062
10928056	Pgap1	NS	NS	NS	2.43264	NS	NS		NS	NS	NS	2.2911	NS	NS
10891240	Pgf	NS	NS	NS	NS	NS	-3.37092		NS	NS	NS	NS	NS	NS
10817074	Pglyrp4	3.81116	NS	NS	NS	NS	NS		NS	NS	NS	NS	NS	NS
10784227	Phf11	2.05361	NS	NS	NS	NS	NS		NS	NS	NS	NS	NS	NS
10790119	Phf7	2.02368	NS	NS	NS	NS	NS		NS	NS	NS	NS	NS	NS
10895406	Phlda1	2.6081	2.69235	3.3826	2.25541	2.66839	2.5282		NS	NS	2.07776	NS	2.74096	NS
10727065	Phlda2	NS	NS	NS	NS	NS	NS		NS	NS	2.23345	NS	NS	NS
10705004	Phldb3	2.07963	NS	NS	NS	NS	NS		NS	NS	NS	NS	NS	NS
10737659	Phospho1	3.74505	NS	2.05776	NS	NS	NS		NS	4.29979	NS	NS	NS	3.39879
10843523	Phpt1	-2.48005	NS	NS	NS	NS	NS		-2.23094	NS	NS	NS	NS	NS
10835158	Phyhd1	NS	-2.40443	NS	NS	NS	NS		NS	NS	NS	NS	NS	NS
10874903	Pi15	NS	NS	2.26541	4.56844	2.89779	NS		NS	NS	NS	NS	5.79667	NS
10918657	Pigb	2.05847	NS	2.09215	NS	NS	NS		NS	NS	NS	NS	NS	NS
10753257	Pigp	NS	-3.185	-2.15323	-2.60995	-2.35476	NS		-2.24858	NS	NS	NS	NS	NS
10751664	Pigx	NS	-2.20322	NS	NS	NS	NS		NS	NS	NS	NS	NS	NS
10855850	Pigy	2.61756	NS	NS	2.61256	NS	NS		NS	NS	NS	NS	2.30271	NS
10763935	Pik3c2b	3.20955	NS	2.36285	2.21373	2.94106	NS		NS	NS	NS	NS	2.27801	2.44798
10871229	Pik3r3	NS	NS	NS	NS	NS	2.02948		NS	NS	NS	NS	NS	NS
10729444	Pip5k1b	2.27814	2.63481	3.85493	2.76985	NS	NS		2.54894	NS	2.61874	2.77903	2.35772	NS
10937734	Pir	NS	NS	NS	NS	NS	-2.46054		NS	NS	NS	NS	NS	NS
10748443	Pitpnc1	NS	NS	NS	2.07639	NS	NS		NS	NS	NS	NS	NS	NS
10793981	Pitx1	NS	-3.67891	NS	2.74274	NS	-2.93492		2.18563	NS	NS	2.06262	NS	NS
10818989	Pitx2	5.9165	NS	NS	NS	NS	NS		8.21687	NS	NS	NS	NS	NS
10926851	Pkhd1	NS	NS	7.59516	2.21441	3.49536	NS		NS	NS	2.00829	2.00021	NS	NS
10752576	Pkp2	NS	NS	NS	NS	NS	2.2125		NS	NS	NS	NS	NS	NS
10848740	Pla2g4e	NS	3.79877	2.20083	3.21468	NS	NS		NS	NS	2.83253	2.85333	NS	NS
10875282	Plag1	NS	NS	NS	NS	-2.16609	NS		NS	NS	NS	NS	-2.63732	NS
10782271	Plau	NS	NS	NS	NS	NS	2.13885		NS	NS	NS	NS	NS	NS
10704956	Plaur	NS	2.49018	2.33138	NS	3.95735	4.08919		NS	NS	2.44801	NS	3.56945	NS
10924335	Plcd4	NS	NS	NS	NS	NS	3.60769		NS	NS	NS	NS	NS	NS
10811347	Plcg2	NS	NS	NS	NS	NS	-2.31574		NS	NS	NS	NS	NS	NS
10763976	Plekha6	2.87667	NS	NS	NS	NS	NS		NS	NS	NS	NS	NS	2.36234
10764005	Plekha6	4.53205	NS	NS	NS	2.05747	NS		NS	NS	NS	NS	NS	3.2395
10922476	Plekhb2	NS	NS	2.18093	2.02522	NS	NS		NS	NS	NS	NS	NS	NS
10710627	Plk1	-2.66515	NS	NS	NS	NS	NS		NS	NS	NS	NS	NS	NS
10878938	Plk3	NS	NS	NS	NS	NS	NS		NS	NS	NS	-2.04253	NS	NS
10815120	Plk4	-4.15528	NS	NS	NS	NS	NS		NS	NS	NS	NS	-2.34728	NS
10919354	Pls1	3.11476	NS	8.07495	5.8674	12.2731	3.67181		3.35632	NS	3.20277	4.84206	14.46	5.21917
10912218	Plscr1	NS	NS	NS	NS	2.56508	NS		NS	-6.72578	NS	NS	NS	NS
10912229	Plscr2	NS	NS	6.38876	NS	6.88552	NS		NS	NS	NS	NS	NS	NS
10912245	Plscr4	NS	-2.9811	-3.91258	NS	-2.83612	-2.92438		NS	NS	-3.26626	-3.19987	NS	NS
10796564	Plxdc2	2.64325	NS	NS	NS	NS	NS		NS	NS	NS	NS	NS	NS
10906169	Plxnb2	2.01913	NS	NS	NS	NS	NS		NS	NS	NS	NS	NS	NS
10852144	Pmepa1	NS	NS	NS	NS	2.70593	NS		NS	NS	NS	NS	NS	NS
10917870	Pml	NS	NS	2.47018	NS	NS	NS		NS	NS	NS	NS	NS	NS
10905670	Pmm1	NS	NS	NS	NS	NS	NS		-2.10803	NS	NS	NS	NS	NS
10734382	Pmp22	NS	NS	NS	NS	6.80194	9.0618		NS	NS	NS	NS	NS	4.00952
10816817	Pmvk	NS	-2.42392	NS	NS	NS	NS		NS	NS	NS	NS	NS	NS
10924274	Pnkd	NS	-2.33273	NS	NS	NS	NS		NS	NS	NS	NS	NS	NS
10828805	Pnpla1	2.69122	NS	NS	2.52924	NS	NS		NS	NS	NS	NS	NS	NS
10861662	Podxl	NS	NS	NS	NS	2.21199	NS		NS	NS	NS	NS	NS	NS
10938346	Pola1	-3.15543	NS	NS	NS	NS	NS		NS	NS	NS	NS	NS	NS
10712858	Pold4	NS	-2.22343	NS	NS	NS	NS		NS	NS	NS	NS	NS	NS
10763021	Pole	-2.37094	NS	NS	NS	NS	NS		NS	NS	NS	NS	-2.06334	NS
10890252	Pole2	-2.74537	NS	NS	NS	NS	NS		NS	NS	NS	NS	NS	NS
10800667	Polr2d	NS	NS	NS	NS	NS	NS		-2.17327	NS	NS	NS	NS	NS
10871203	Pomgnt1	NS	2.39471	2.08418	2.01387	2.38921	NS		NS	NS	NS	NS	NS	NS
10860878	Pon3	NS	NS	NS	NS	2.69375	2.51754		NS	NS	NS	NS	3.59021	2.95586
10896086	Pop1	NS	2.02467	NS	NS	NS	NS		NS	NS	NS	2.02024	NS	NS
10760952	Pop7	-2.16362	NS	NS	NS	NS	NS		-2.10562	NS	NS	NS	NS	NS
10761162	Por	2.6347	NS	NS	2.17375	NS	NS		NS	NS	NS	NS	NS	2.20906
10932394	Porcn	NS	-2.32953	NS	NS	NS	NS		NS	NS	-2.36098	-2.10682	NS	NS
10815369	Postn	NS	NS	NS	NS	3.75134	NS		NS	NS	NS	NS	NS	NS
10775918	Ppbp	58.2739	NS	45.4476	39.0779	15.6079	NS		12.0414	28.5027	82.1303	75.2386	7.70272	NS
10731643	Ppl	2.63742	NS	NS	NS	NS	NS		NS	NS	NS	NS	NS	NS
10818097	Ppm1j	NS	-2.30709	NS	NS	NS	NS		NS	NS	NS	NS	NS	NS
10830989	Ppp1r10	2.69995	NS	NS	2.41016	NS	NS		NS	NS	NS	NS	NS	NS
10702598	Ppp1r14c	NS	-2.7194	-2.5265	NS	-2.7724	-2.67645		NS	NS	-2.45507	NS	NS	NS
10737949	Ppp1r1b	NS	NS	NS	NS	NS	-2.01367		NS	NS	NS	NS	NS	NS
10728164	Ppp2r5b	2.51823	NS	NS	NS	NS	NS		NS	NS	NS	NS	NS	NS
10790442	Ppyr1	6.42316	NS	2.73522	NS	3.33471	3.20713		NS	NS	NS	NS	NS	NS
10708214	Prc1	-2.80245	NS	NS	NS	NS	NS		NS	NS	NS	NS	NS	NS
10833876	Prdm1	NS	NS	NS	NS	NS	NS		NS	NS	NS	-2.0214	NS	NS
10769218	Prdx6	NS	NS	NS	NS	2.00285	NS		NS	NS	NS	NS	NS	NS
10767763	Prelp	NS	3.0004	3.41523	NS	3.64691	NS		NS	NS	NS	NS	NS	NS
10864176	Prickle2	-2.18294	NS	-2.59717	-2.48926	-2.77674	-2.14111		NS	NS	NS	NS	-3.06179	NS
10892939	Prim1	-4.99373	NS	NS	NS	NS	-2.35507		NS	NS	NS	NS	NS	NS
10852799	Prkag2	-2.3137	NS	NS	NS	NS	NS		NS	NS	NS	NS	NS	NS
10889590	Prkar2b	4.25705	NS	2.57433	3.59945	3.17853	2.04113		4.31121	NS	NS	3.36151	3.19294	2.3693
10724464	Prkcdbp	NS	NS	-2.37752	-2.13302	-2.47395	NS		NS	NS	NS	-2.00624	NS	NS
10840076	Prnp	NS	NS	NS	NS	-2.18174	-2.10412		NS	NS	NS	NS	NS	NS
10841416	Procr	NS	NS	NS	NS	2.60938	2.37609		NS	NS	NS	NS	2.1369	NS
10773115	Prom1	NS	NS	31.8589	NS	40.7128	10.5962		NS	NS	NS	NS	3.86779	4.39617
10933333	Prps2	-2.09663	NS	NS	NS	NS	NS		NS	NS	NS	NS	NS	NS
10769422	Prrx1	NS	2.53354	3.14799	NS	2.70638	NS		NS	NS	NS	NS	NS	NS
10740952	Prss22	NS	NS	NS	NS	3.80334	NS		NS	NS	NS	NS	NS	NS
10723576	Prss23	-7.7372	-7.41803	-6.54151	-14.033	-3.57078	-9.76565		-4.18204	NS	-7.00732	-9.58375	-3.25237	-3.42259
10732013	Prss27	4.24935	NS	NS	NS	NS	NS		NS	NS	NS	NS	NS	2.30797
10799968	Prtfdc1	-5.35096	-16.0137	-3.85586	-11.9229	NS	NS		NS	NS	-3.22281	-13.2554	-3.27678	NS
10824984	Prune	2.3533	NS	NS	NS	NS	NS		NS	NS	NS	NS	NS	NS
10720658	Psenen	NS	-2.01378	NS	NS	NS	NS		NS	NS	NS	NS	NS	NS
10877860	Psip1	-2.48734	NS	NS	NS	NS	NS		NS	NS	NS	NS	NS	NS
10783599	Psmb5	-2.24326	-2.03333	-2.10548	-2.22746	NS	NS		-2.18312	NS	NS	NS	NS	NS
10831595	Psmb8	NS	NS	NS	NS	NS	2.01891		NS	NS	NS	NS	NS	NS
10828357	Psmb9	-2.14657	-2.77146	NS	-4.26293	NS	NS		NS	NS	-3.06774	-3.67084	NS	NS
10798096	Psmg4	NS	NS	NS	NS	-2.17778	NS		NS	NS	NS	NS	NS	NS
10796440	Pter	-2.76672	-2.25875	-2.6874	-2.57664	-2.50873	-2.81214		-2.46643	NS	NS	-2.0599	-2.07116	NS
10862842	Ptgds2	NS	NS	2.79435	NS	NS	NS		NS	NS	NS	NS	NS	NS
10844223	Ptges	8.65589	2.82478	5.87503	4.00032	4.89892	5.03351		3.60669	NS	NS	NS	3.59099	2.40814
10835817	Ptgs1	19.2476	29.4424	39.7501	27.7302	23.7879	23.7144		7.82129	NS	19.8023	29.2672	13.1741	13.4368
10764551	Ptgs2	NS	5.41173	4.99264	2.47108	11.7946	4.18504		NS	NS	4.37756	3.59611	12.8917	NS
10866970	Pthlh	2.89879	NS	NS	NS	NS	-2.24771		2.15439	NS	NS	2.06098	NS	NS
10852474	Ptk6	5.72979	NS	NS	NS	NS	NS		NS	NS	NS	NS	NS	NS
10877943	Ptplad2	NS	NS	NS	NS	NS	NS		NS	-3.84556	NS	NS	NS	NS
10895527	Ptprb	NS	NS	NS	7.22146	NS	NS		NS	NS	NS	NS	5.96912	NS
10895508	Ptprr	NS	NS	2.89708	3.18803	NS	NS		NS	NS	NS	2.07601	2.62805	NS
10719616	PVR	NS	2.38857	2.6721	2.3425	4.02283	3.13865		2.04541	NS	2.51902	NS	2.7453	NS
10750982	Pvrl3	NS	NS	-2.67841	NS	NS	NS		NS	-2.7399	NS	NS	NS	-2.96821
10829244	Pwp2	NS	2.13505	NS	NS	NS	NS		NS	NS	2.18967	NS	NS	NS
10782668	Pxk	NS	NS	NS	NS	NS	NS		NS	NS	NS	-2.13947	NS	NS
10814379	Pxmp3	NS	NS	NS	NS	NS	NS		-2.08881	NS	NS	NS	NS	NS
10768857	Qsox1	2.34932	NS	NS	NS	NS	NS		NS	NS	-2.27815	NS	NS	NS
10890734	Rab15	NS	NS	-2.38552	-5.29227	-2.14712	NS		-2.24888	NS	-2.42925	-4.02701	-3.52124	NS
10929811	Rab17	NS	NS	4.77419	NS	3.90759	NS		NS	NS	NS	NS	5.05188	NS
10911524	Rab27a	NS	NS	NS	NS	NS	NS		NS	-4.98262	-3.66362	NS	NS	NS
10805077	Rab27b	NS	-2.15146	NS	NS	NS	NS		NS	NS	NS	NS	NS	NS
10708665	Rab30	NS	-2.88232	NS	NS	NS	NS		NS	2.03394	NS	-2.17246	NS	NS
10716785	Rab32	NS	NS	NS	NS	NS	NS		3.99998	NS	NS	NS	NS	NS
10935353	Rab33a	NS	NS	NS	NS	NS	2.72386		NS	NS	NS	NS	NS	NS
10708531	Rab38	NS	NS	NS	NS	-2.76388	-2.9201		NS	NS	NS	NS	NS	NS
10933366	Rab9	NS	-2.34262	NS	NS	NS	NS		NS	NS	NS	NS	NS	NS
10719722	Rabac1	NS	-2.87086	-2.24424	-2.15767	-2.06478	NS		NS	NS	NS	-2.19062	NS	NS
10907178	Racgap1	-2.57164	NS	NS	NS	NS	NS		NS	NS	NS	NS	NS	NS
10813664	Rad1	-2.31019	NS	NS	NS	NS	NS		NS	NS	NS	NS	NS	NS
10838762	Rad51	-4.26667	NS	NS	NS	NS	NS		NS	NS	NS	NS	NS	NS
10716552	Raet1e	2.14701	NS	2.10509	NS	NS	NS		NS	NS	NS	2.18933	NS	NS
10716609	Raet1l	2.7779	NS	2.80085	NS	NS	NS		NS	NS	NS	3.54205	2.28596	NS
10716616	Raet1l	2.27863	NS	2.40905	NS	NS	NS		NS	NS	NS	3.65309	NS	NS
10925365	Ramp1	NS	-3.90828	-2.95263	-2.00933	-2.76667	-2.77152		NS	NS	-2.24173	-2.42704	NS	NS
10743818	Rangrf	NS	NS	NS	NS	NS	NS		NS	-2.16238	NS	NS	NS	NS
10906679	Rapgef3	2.75507	3.80471	4.13719	2.42263	NS	3.50485		NS	NS	2.58131	2.59634	NS	NS
10887774	Rapgef5	NS	NS	NS	NS	NS	-2.31329		NS	NS	NS	NS	NS	NS
10786108	Rarb	NS	NS	NS	NS	NS	-2.36341		NS	NS	NS	NS	NS	NS
10864874	Rassf4	-4.66375	-4.21156	-6.70707	-4.82352	-5.65615	-5.94481		-3.47669	-3.94887	-4.69742	-5.43926	-4.89986	-4.64885
10771771	Rassf6	NS	-2.60795	NS	NS	NS	-2.00465		NS	NS	NS	NS	NS	NS
10859636	Rassf8	2.15374	NS	NS	NS	NS	NS		NS	NS	NS	NS	NS	NS
10895247	Rassf9	-8.76517	NS	NS	-9.40329	NS	NS		NS	NS	NS	NS	NS	NS
10912439	Rbp1	2.06397	NS	6.75925	NS	NS	NS		NS	NS	NS	2.54352	2.16418	NS
10912444	Rbp2	NS	NS	NS	NS	NS	NS		NS	NS	NS	NS	NS	2.55366
10881766	Rbp7	NS	NS	NS	NS	NS	-2.09263		NS	NS	NS	NS	NS	NS
10911001	Rbpms2	NS	NS	NS	NS	NS	-2.41473		NS	NS	NS	NS	NS	-2.11443
10753214	Rcan1	NS	NS	NS	NS	NS	NS		2.17535	NS	NS	NS	NS	NS
10895997	Rdh20	NS	NS	NS	2.08871	NS	NS		NS	NS	NS	NS	NS	NS
10875287	Rdhe2	-3.07477	NS	-5.07304	-6.85891	-19.077	-5.6727		NS	NS	NS	-3.77642	-10.1255	-4.74007
10900511	Reep6	4.49939	NS	2.73613	2.86769	2.84951	NS		2.34833	NS	NS	NS	NS	NS
10801262	Rell2	2.49276	NS	NS	NS	NS	3.34611		NS	NS	NS	NS	NS	NS
10940260	Renbp	NS	-2.22022	NS	NS	NS	NS		NS	NS	NS	-3.56319	NS	NS
10933507	Reps2	2.61672	NS	NS	NS	NS	NS		NS	NS	NS	NS	NS	2.19733
10761255	Rfc2	-2.05213	NS	NS	NS	NS	NS		NS	NS	NS	NS	NS	NS
10759752	Rfc3	-3.17882	NS	NS	NS	NS	NS		NS	NS	NS	NS	NS	NS
10758883	Rfc5	-2.05768	NS	NS	NS	NS	NS		NS	NS	NS	NS	NS	NS
10934662	Rfk // RGD1563242	NS	-2.07178	NS	NS	NS	NS		-2.13408	NS	NS	NS	NS	NS
10866788	RGD1304592	-2.09076	NS	NS	NS	NS	NS		NS	NS	NS	NS	NS	NS
10840783	RGD1304644	2.14362	NS	NS	NS	NS	NS		NS	NS	NS	NS	NS	2.58246
10867919	RGD1304693	-3.61108	NS	NS	NS	NS	NS		NS	NS	NS	NS	NS	NS
10875932	RGD1305158	NS	NS	NS	NS	NS	NS		-2.04593	NS	NS	NS	NS	NS
10723383	RGD1305254	3.26169	NS	2.65557	3.55003	2.68621	NS		NS	NS	NS	2.97609	NS	NS
10920797	RGD1305283	NS	-2.54979	NS	NS	NS	NS		-2.14822	NS	NS	NS	NS	NS
10899591	RGD1305450	NS	3.89008	NS	NS	NS	NS		NS	NS	NS	NS	NS	NS
10833144	RGD1305587	NS	-2.30666	NS	NS	NS	NS		-3.14152	NS	NS	NS	NS	NS
10750580	RGD1305628	2.46233	NS	NS	NS	NS	NS		NS	NS	NS	NS	NS	NS
10794589	RGD1305679	NS	2.13529	NS	2.53973	NS	-2.06615		NS	NS	2.30983	2.11968	2.72748	NS
10890494	RGD1305721	NS	NS	-2.02901	NS	-2.29268	NS		NS	NS	NS	-2.55499	NS	NS
10816712	RGD1306107	2.16424	NS	NS	NS	NS	NS		NS	NS	-2.56352	NS	NS	NS
10739826	RGD1306284	NS	-2.02087	NS	NS	NS	NS		NS	NS	NS	NS	NS	NS
10834159	RGD1306304	NS	-2.22292	NS	NS	NS	NS		-2.14142	NS	NS	NS	NS	NS
10838538	RGD1306349	-2.45957	NS	NS	NS	NS	NS		NS	NS	NS	NS	NS	NS
10772030	RGD1306446	5.35782	NS	2.92724	3.48227	3.2744	2.13505		NS	NS	NS	NS	3.82897	3.48438
10867642	RGD1306507	-2.71674	NS	NS	NS	NS	NS		NS	NS	NS	NS	NS	NS
10778897	RGD1306508	NS	-2.33939	NS	NS	NS	NS		NS	NS	NS	NS	NS	NS
10876169	RGD1306576	-2.23456	NS	NS	NS	NS	NS		NS	NS	NS	NS	NS	NS
10746901	RGD1306682	NS	-2.27599	NS	NS	NS	NS		NS	NS	NS	NS	NS	NS
10765166	RGD1306783	NS	NS	NS	NS	NS	NS		-2.59169	NS	NS	NS	NS	NS
10729604	RGD1306839	NS	NS	NS	NS	NS	NS		-2.11414	NS	NS	NS	NS	NS
10804843	RGD1306866	NS	NS	NS	6.14785	3.11176	NS		NS	NS	NS	NS	NS	NS
10855462	RGD1306936	-2.17904	-2.25199	-2.31892	-2.41083	-2.29638	NS		-2.4722	NS	NS	NS	NS	NS
10709788	RGD1306959	NS	NS	NS	NS	-2.0294	NS		NS	NS	NS	NS	NS	NS
10717311	RGD1306962	NS	NS	NS	NS	NS	-2.20272		NS	NS	NS	NS	NS	NS
10759852	RGD1307034	-2.21108	NS	-2.87127	-2.11337	-2.4683	-2.50811		NS	NS	NS	-2.42058	-2.28249	NS
10902112	RGD1307051	NS	NS	2.05458	NS	NS	NS		NS	NS	NS	NS	NS	NS
10711496	RGD1307084	-2.30223	NS	NS	NS	NS	NS		NS	NS	NS	NS	NS	NS
10737129	RGD1307084	-2.34297	NS	NS	NS	NS	NS		NS	NS	NS	NS	NS	NS
10784172	RGD1307201	-2.9169	NS	NS	NS	NS	NS		NS	NS	NS	NS	NS	NS
10876730	RGD1307218	-3.0797	-6.25295	-4.58115	-4.69803	-4.95062	-3.42259		-6.21151	NS	-3.1983	-5.32993	-3.0811	-2.54441
10805571	RGD1307279	-2.00493	NS	NS	NS	NS	NS		NS	NS	NS	NS	NS	NS
10715455	RGD1307336	-3.19417	-2.83136	-3.07949	-4.25088	NS	NS		-3.80755	NS	-2.84777	-2.76052	NS	NS
10732511	RGD1307381	-3.16984	NS	NS	NS	NS	NS		-3.72561	NS	NS	-13.655	NS	NS
10886097	RGD1307392	NS	-2.68399	NS	NS	-2.21379	NS		NS	NS	NS	NS	NS	NS
10736057	RGD1307493	2.28309	NS	NS	NS	NS	NS		NS	NS	NS	NS	NS	NS
10821367	RGD1307506	NS	NS	NS	NS	NS	4.801		NS	NS	NS	NS	NS	NS
10750177	RGD1307569	NS	NS	NS	NS	2.11984	NS		NS	NS	NS	NS	NS	NS
10851497	RGD1307696	2.1602	NS	2.199	2.38023	NS	NS		NS	NS	NS	NS	NS	NS
10759018	RGD1307736	NS	2.18936	2.04175	NS	NS	NS		NS	NS	NS	NS	NS	NS
10808764	RGD1307980	NS	2.12788	2.4902	2.02815	NS	NS		NS	NS	2.1399	NS	NS	NS
10843331	RGD1308019	NS	NS	2.48647	NS	2.09205	2.12893		NS	NS	NS	NS	NS	NS
10850484	RGD1308023	NS	NS	NS	NS	2.01745	NS		NS	NS	NS	NS	NS	NS
10850494	RGD1308023	NS	-2.34241	-2.13677	NS	NS	NS		NS	NS	NS	NS	NS	NS
10880658	RGD1308048	NS	NS	-2.10973	NS	NS	NS		NS	NS	NS	NS	NS	NS
10869656	RGD1308059	NS	NS	-2.28232	-2.36798	-2.59095	NS		NS	NS	NS	NS	NS	NS
10867010	RGD1308119	NS	NS	NS	NS	NS	NS		NS	-5.25793	NS	NS	NS	NS
10701902	RGD1308124	NS	NS	NS	NS	NS	-2.26701		NS	NS	NS	-2.43779	NS	NS
10739958	RGD1308168	NS	NS	2.05385	NS	NS	NS		NS	NS	NS	NS	NS	NS
10739977	RGD1308168	2.70695	NS	3.13976	NS	2.63193	2.45401		NS	NS	NS	NS	NS	2.06017
10739984	RGD1308168	2.65706	NS	3.61412	NS	2.82052	2.34267		NS	NS	NS	NS	NS	NS
10739990	RGD1308168	NS	NS	2.11967	NS	NS	NS		NS	NS	NS	NS	NS	NS
10739994	RGD1308168	2.07489	NS	2.82818	NS	2.68867	2.18808		NS	NS	NS	NS	NS	NS
10739996	RGD1308168	NS	NS	2.13591	NS	NS	NS		NS	NS	NS	NS	NS	NS
10740000	RGD1308168	2.11028	NS	2.68817	NS	2.42865	NS		NS	NS	NS	NS	NS	NS
10810341	RGD1308221	NS	NS	2.37252	NS	8.76284	NS		NS	NS	NS	NS	NS	NS
10708099	RGD1308541	-2.33638	NS	NS	NS	NS	NS		NS	NS	NS	NS	-2.50697	NS
10825488	RGD1308694	NS	NS	NS	NS	NS	NS		NS	NS	NS	2.71433	NS	NS
10819633	RGD1308723	NS	NS	NS	NS	NS	NS		NS	NS	NS	NS	NS	-2.0931
10866459	RGD1308734	NS	NS	NS	NS	NS	2.08024		NS	NS	NS	NS	NS	2.63395
10885404	RGD1309051	-2.11466	-3.21874	NS	NS	NS	NS		NS	NS	NS	NS	NS	NS
10889913	RGD1309138	NS	NS	NS	NS	NS	NS		-2.132	NS	NS	NS	NS	NS
10889027	RGD1309228	NS	NS	NS	NS	NS	-2.92142		NS	NS	NS	NS	NS	NS
10712104	RGD1309350	NS	NS	NS	NS	NS	-2.2136		NS	NS	NS	NS	NS	NS
10781794	RGD1309522	-2.37719	NS	NS	NS	NS	NS		NS	NS	NS	NS	NS	NS
10859774	RGD1309621	NS	-2.19705	NS	NS	NS	NS		NS	NS	NS	NS	NS	NS
10879446	RGD1309802	NS	-2.31476	NS	NS	NS	NS		-3.52475	-7.45548	-4.08485	NS	-3.45639	NS
10840288	RGD1309829	-2.2154	-2.33135	NS	-2.40082	-2.13487	NS		-2.42932	NS	NS	NS	NS	NS
10710024	RGD1309847	NS	NS	-2.02478	NS	-2.03011	NS		NS	NS	NS	NS	NS	NS
10753839	RGD1310335	-2.27355	NS	NS	NS	NS	NS		NS	NS	NS	NS	NS	NS
10914935	RGD1310444	NS	NS	NS	-2.4338	NS	-2.12135		NS	NS	NS	NS	NS	NS
10882685	RGD1310453	NS	NS	2.45837	NS	2.42562	NS		NS	NS	NS	NS	NS	NS
10730322	RGD1310475	2.0026	NS	NS	NS	NS	-2.74969		NS	3.89927	NS	NS	NS	NS
10919658	RGD1310507	3.0689	NS	NS	NS	NS	NS		2.4859	NS	NS	NS	NS	NS
10911576	RGD1310552	2.47408	NS	NS	NS	NS	NS		NS	3.92112	NS	NS	NS	NS
10753017	RGD1310778	-3.18513	NS	NS	NS	NS	NS		NS	NS	NS	NS	NS	NS
10805214	RGD1310784	-3.21654	NS	NS	NS	NS	NS		NS	NS	NS	NS	NS	NS
10726302	RGD1310799	2.72977	NS	NS	NS	NS	NS		NS	NS	NS	NS	NS	NS
10903853	RGD1310852	NS	NS	2.12981	NS	NS	NS		NS	NS	NS	NS	NS	NS
10741831	RGD1310862	NS	-2.26283	NS	NS	NS	NS		NS	2.98629	-2.20168	-2.54892	NS	NS
10768093	RGD1310950	2.05624	NS	NS	NS	NS	NS		NS	NS	NS	NS	NS	NS
10776547	RGD1310958	3.51553	NS	NS	NS	NS	NS		NS	NS	NS	NS	NS	NS
10811476	RGD1311055	-2.03212	NS	NS	NS	NS	NS		NS	NS	NS	NS	NS	NS
10772699	RGD1311122	NS	-2.41744	NS	NS	NS	NS		NS	NS	-2.17263	-2.62682	NS	NS
10726604	RGD1311186	NS	-2.6043	NS	NS	NS	NS		-2.15659	NS	NS	NS	NS	NS
10876281	RGD1311249	2.4442	NS	NS	NS	NS	NS		NS	NS	NS	NS	NS	NS
10794800	RGD1311307	2.09576	NS	NS	NS	NS	NS		2.13111	NS	NS	NS	NS	NS
10769301	RGD1311526	NS	NS	NS	NS	NS	NS		NS	NS	2.05528	2.04735	NS	NS
10745994	RGD1311564	2.47974	NS	NS	NS	NS	NS		NS	NS	NS	NS	NS	NS
10826902	RGD1311625	2.03965	NS	NS	NS	NS	NS		NS	NS	NS	NS	NS	NS
10886387	RGD1311756	NS	NS	NS	NS	NS	-2.06828		NS	NS	NS	NS	NS	NS
10822377	RGD1311970	NS	NS	NS	NS	NS	NS		-2.17767	NS	NS	NS	NS	NS
10917703	RGD1312026	NS	NS	NS	NS	NS	2.85238		NS	NS	NS	NS	NS	NS
10917707	RGD1312026	NS	NS	NS	NS	NS	2.50377		NS	NS	NS	NS	NS	NS
10887359	RGD1359191	NS	2.19745	NS	NS	NS	NS		NS	NS	NS	NS	NS	NS
10897045	RGD1359378	NS	NS	NS	2.08745	2.20128	NS		NS	NS	NS	NS	NS	NS
10713831	RGD1359508	-2.3092	-2.03416	NS	-2.23114	NS	NS		-2.39531	NS	NS	NS	NS	NS
10815189	RGD1359508	-2.02387	NS	NS	NS	NS	NS		NS	NS	NS	NS	NS	NS
10772657	RGD1359713	NS	NS	NS	NS	NS	4.415		NS	NS	NS	NS	NS	3.21019
10771998	RGD1559459	7.93158	NS	NS	6.36496	NS	6.13292		NS	NS	NS	NS	NS	7.01991
10716801	RGD1559475	NS	-2.50308	-2.13917	-2.19785	NS	NS		-2.01817	NS	NS	NS	NS	NS
10878457	RGD1559493	NS	NS	2.24367	2.07719	2.23619	NS		NS	NS	NS	2.23733	2.12799	NS
10751868	RGD1559643	NS	NS	NS	NS	NS	NS		NS	NS	NS	2.00531	NS	NS
10723689	RGD1559690	-2.40128	NS	NS	NS	NS	NS		NS	NS	NS	NS	NS	NS
10936321	RGD1559928	2.44934	NS	NS	NS	NS	NS		NS	NS	NS	NS	NS	NS
10864893	RGD1560120	-2.46139	NS	NS	NS	NS	NS		NS	NS	NS	NS	NS	NS
10759227	RGD1560125	-2.04111	-2.40435	NS	NS	NS	NS		NS	NS	-2.23538	-3.30267	NS	NS
10921428	RGD1560271	2.54327	NS	NS	NS	NS	NS		NS	NS	NS	NS	NS	NS
10934637	RGD1560455	NS	NS	NS	NS	NS	NS		3.27532	NS	NS	NS	NS	NS
10726702	RGD1560565	NS	NS	NS	NS	NS	-2.08317		NS	NS	NS	NS	NS	NS
10933186	RGD1560601	2.09944	NS	2.02865	2.12968	NS	NS		NS	NS	NS	NS	NS	NS
10863615	RGD1560638	2.48018	NS	NS	NS	NS	NS		NS	NS	NS	NS	NS	NS
10863620	RGD1560638	2.24767	NS	NS	NS	NS	NS		NS	NS	NS	NS	NS	NS
10760559	RGD1560686	NS	NS	2.90628	NS	NS	2.20975		NS	NS	NS	NS	NS	NS
10884158	RGD1560812	NS	NS	NS	NS	NS	2.06002		NS	NS	NS	NS	NS	NS
10932786	RGD1561004	NS	NS	NS	2.59095	NS	NS		NS	NS	NS	2.37103	NS	NS
10932793	RGD1561004	2.06469	NS	2.45781	2.79037	2.09722	NS		NS	NS	NS	2.22729	NS	NS
10896551	RGD1561030	NS	NS	NS	NS	-2.10491	NS		NS	NS	NS	NS	NS	NS
10788569	RGD1561067	NS	NS	NS	NS	2.11204	4.02758		NS	NS	NS	NS	NS	NS
10934113	RGD1561086	NS	-2.44267	NS	NS	NS	NS		-2.20276	NS	NS	NS	NS	NS
10813119	RGD1561161	NS	-3.74368	NS	NS	NS	NS		-2.36888	NS	-5.20149	-2.60587	NS	NS
10880163	RGD1561205	NS	NS	NS	5.80629	NS	2.36051		NS	NS	NS	NS	NS	NS
10771881	RGD1561381 // RGD1561381	NS	-5.36224	NS	NS	NS	NS		NS	NS	NS	NS	NS	NS
10862550	RGD1561431	NS	NS	NS	NS	NS	NS		NS	NS	NS	NS	NS	2.03574
10860812	RGD1561472	NS	NS	5.27907	NS	NS	3.81865		NS	NS	NS	NS	NS	NS
10853669	RGD1561539	NS	NS	2.21744	NS	NS	NS		NS	NS	NS	NS	NS	NS
10772164	RGD1561589	-2.74118	NS	NS	NS	NS	NS		-2.66513	NS	NS	NS	NS	NS
10926325	RGD1561662	2.59258	NS	NS	NS	NS	NS		NS	NS	NS	NS	NS	NS
10883420	RGD1561792	-2.04972	NS	NS	NS	NS	NS		-2.41326	NS	NS	NS	NS	NS
10938849	RGD1561931	NS	NS	NS	NS	2.96519	2.48784		NS	NS	NS	NS	NS	NS
10804316	RGD1561988	NS	NS	NS	NS	NS	2.74077		NS	NS	NS	NS	NS	NS
10804319	RGD1561988	NS	NS	NS	NS	NS	2.0594		NS	NS	NS	NS	NS	NS
10731416	RGD1562055	-2.07653	NS	NS	NS	NS	NS		-2.1621	NS	NS	NS	NS	NS
10875294	RGD1562060	NS	NS	NS	NS	NS	NS		NS	3.87632	NS	NS	NS	NS
10719425	RGD1562091	-2.42011	NS	NS	NS	NS	NS		NS	NS	NS	NS	NS	NS
10706272	RGD1562094	NS	NS	NS	NS	NS	NS		-2.73588	NS	NS	NS	NS	NS
10903977	RGD1562236	NS	NS	2.64181	2.8703	2.67454	NS		NS	NS	NS	2.9852	NS	NS
10903979	RGD1562236	NS	NS	NS	2.86733	NS	NS		NS	NS	NS	NS	NS	NS
10703327	RGD1562376	NS	-2.3689	NS	NS	NS	NS		-2.09248	NS	NS	NS	NS	NS
10903522	RGD1562427	NS	NS	NS	NS	NS	NS		-2.27386	NS	NS	NS	NS	NS
10770109	RGD1562462	NS	NS	NS	NS	NS	2.40781		NS	NS	NS	NS	NS	NS
10898879	RGD1562562	6.92154	2.0048	2.66583	2.23055	NS	NS		NS	NS	NS	NS	NS	NS
10763820	RGD1562617	NS	NS	NS	NS	NS	-2.26356		NS	NS	NS	NS	NS	NS
10823216	RGD1562629	NS	NS	NS	NS	NS	2.07303		NS	NS	NS	NS	NS	NS
10777182	RGD1562646	-2.90916	NS	NS	NS	NS	NS		NS	NS	NS	NS	NS	NS
10809885	RGD1562660	NS	NS	NS	NS	NS	NS		NS	2.18017	NS	NS	NS	NS
10753629	RGD1562717	NS	NS	2.75118	NS	NS	NS		NS	NS	NS	NS	NS	NS
10798130	RGD1562844	2.57047	NS	NS	NS	NS	NS		NS	NS	NS	NS	NS	NS
10788720	RGD1562965	2.41871	NS	NS	NS	NS	NS		NS	NS	NS	NS	NS	NS
10802712	RGD1562987	NS	NS	NS	NS	NS	NS		-2.01141	NS	NS	NS	NS	NS
10804292	RGD1563060	-3.42089	-2.81411	-3.6565	-2.9751	-4.168	-2.6631		-2.98593	NS	NS	-3.41039	-3.76512	NS
10860801	RGD1563091	NS	NS	NS	NS	NS	2.43534		NS	NS	NS	NS	NS	NS
10884924	RGD1563185	4.38225	NS	NS	NS	NS	NS		3.99493	NS	NS	NS	NS	NS
10765293	RGD1563422	-2.62238	-2.7931	-2.7353	-2.98868	-3.09719	NS		-2.00816	NS	NS	NS	NS	NS
10735022	RGD1563438	NS	-2.37454	NS	NS	NS	NS		-2.15078	NS	NS	NS	NS	NS
10874048	RGD1563533	NS	NS	NS	NS	NS	-2.23561		NS	NS	NS	NS	NS	NS
10865372	RGD1563551	NS	-2.43877	NS	-2.31316	NS	NS		-2.29771	NS	NS	NS	NS	NS
10797161	RGD1563703	NS	NS	NS	NS	-3.52001	-2.30693		NS	NS	NS	NS	NS	NS
10890164	RGD1563850	NS	NS	NS	NS	NS	NS		NS	NS	NS	2.21854	NS	NS
10701679	RGD1563859	3.22876	NS	2.90066	NS	NS	NS		NS	NS	NS	3.46468	2.42884	NS
10716592	RGD1563859	2.90562	NS	3.13798	NS	NS	NS		NS	NS	NS	5.53768	NS	NS
10724391	RGD1563970	NS	NS	NS	NS	NS	2.27724		NS	NS	NS	NS	NS	NS
10873801	RGD1564061	NS	NS	NS	NS	NS	NS		NS	NS	NS	NS	-4.64362	NS
10914853	RGD1564081	NS	-2.53842	NS	NS	NS	NS		NS	NS	NS	NS	NS	NS
10914877	RGD1564081	NS	-3.04861	NS	NS	NS	NS		-2.09413	NS	NS	NS	NS	NS
10778404	RGD1564174	NS	NS	NS	-2.05417	NS	NS		NS	NS	NS	-2.44651	NS	NS
10848589	RGD1564263	-2.75461	NS	NS	NS	NS	NS		NS	NS	NS	NS	NS	NS
10707303	RGD1564265	NS	NS	NS	NS	NS	3.3642		NS	NS	NS	NS	NS	NS
10711657	RGD1564300	NS	-2.03458	NS	NS	NS	NS		NS	NS	NS	NS	NS	NS
10719680	RGD1564380	NS	NS	NS	NS	NS	NS		NS	NS	NS	2.42965	NS	NS
10765383	RGD1564387	2.84076	NS	NS	NS	NS	NS		NS	NS	NS	NS	NS	NS
10796094	RGD1564456	NS	NS	NS	NS	NS	NS		NS	NS	2.18612	NS	NS	NS
10754592	RGD1564641	-2.97247	-3.82208	-6.69584	-16.9929	-10.1912	-6.00701		NS	NS	-3.58494	-12.5943	-12.8761	-4.57199
10771190	RGD1564709	NS	-3.05515	NS	-2.65177	NS	NS		NS	NS	-7.2847	NS	NS	NS
10900450	RGD1564722	NS	NS	-2.22955	-2.08999	NS	NS		NS	NS	NS	NS	NS	NS
10795196	RGD1564767	-5.99534	NS	NS	NS	NS	NS		NS	NS	NS	NS	-2.59527	NS
10933809	RGD1564799	NS	NS	NS	NS	NS	NS		NS	NS	NS	NS	NS	-3.19289
10871582	RGD1564921	-2.464	NS	NS	NS	NS	NS		NS	NS	NS	NS	NS	NS
10706346	RGD1564982	6.66049	NS	3.40951	2.26142	NS	NS		NS	NS	NS	NS	NS	NS
10824061	RGD1565007	2.2282	NS	NS	NS	NS	NS		NS	NS	NS	NS	NS	NS
10773716	RGD1565037	NS	NS	NS	-2.13635	NS	NS		NS	NS	NS	NS	NS	NS
10725270	RGD1565096	NS	NS	NS	NS	2.01356	NS		NS	NS	2.08745	2.03636	NS	NS
10756617	RGD1565131	-2.26184	-2.19773	-2.20504	NS	-2.36879	NS		-2.14718	NS	NS	NS	NS	NS
10892263	RGD1565168	2.00973	NS	NS	NS	NS	NS		NS	NS	NS	NS	NS	2.50158
10883606	RGD1565196_predicted	NS	-2.45539	NS	NS	-2.57797	NS		NS	NS	NS	NS	NS	NS
10934024	RGD1565289	-2.02838	-2.15701	NS	NS	-2.02748	NS		-2.61238	NS	NS	NS	NS	NS
10751448	RGD1565297	-2.21497	NS	NS	NS	NS	NS		NS	NS	NS	NS	NS	NS
10716624	RGD1565376	2.92757	NS	2.72786	NS	NS	NS		NS	NS	NS	4.54717	NS	NS
10746532	RGD1565395	-3.08903	NS	NS	NS	NS	NS		NS	NS	NS	NS	NS	NS
10918415	RGD1565416	-2.19437	NS	NS	NS	NS	NS		NS	NS	NS	NS	NS	NS
10848486	RGD1565536	NS	NS	NS	NS	NS	2.19348		NS	NS	NS	NS	NS	NS
10894812	RGD1565556	NS	NS	-2.11104	NS	NS	NS		NS	NS	NS	NS	NS	NS
10849967	RGD1565616	2.81022	NS	NS	NS	NS	NS		NS	NS	NS	NS	NS	NS
10855934	RGD1565731	2.43358	NS	NS	NS	NS	2.63756		NS	NS	NS	NS	NS	2.65367
10719665	RGD1565787	NS	NS	NS	NS	NS	2.04882		NS	NS	NS	NS	NS	NS
10894939	RGD1565947	4.61897	NS	3.97757	NS	NS	2.27782		NS	NS	NS	NS	NS	3.37616
10716679	RGD1566017	2.24318	NS	NS	NS	NS	NS		NS	NS	NS	NS	NS	NS
10908670	RGD1566023	NS	NS	NS	NS	NS	NS		NS	NS	NS	2.1223	NS	NS
10830183	RGD1566244	NS	-2.05275	NS	NS	NS	NS		-2.26136	NS	NS	NS	NS	NS
10840415	RGD1566320	NS	NS	NS	NS	NS	NS		-2.12107	NS	NS	NS	NS	NS
10862578	RGD1566402	NS	NS	NS	NS	NS	NS		NS	NS	4.6099	NS	NS	NS
10929054	RGD735175	NS	NS	NS	NS	NS	NS		NS	2.3944	NS	-2.12382	NS	NS
10707935	Rgma	NS	NS	-2.39496	NS	NS	NS		NS	NS	NS	NS	NS	NS
10820713	Rgnef	2.46383	NS	NS	NS	NS	NS		NS	NS	NS	NS	NS	NS
10768332	Rgs2	NS	NS	9.76164	NS	9.87488	18.1576		NS	NS	NS	NS	NS	5.64324
10867389	Rgs20	NS	NS	NS	NS	-2.40876	-2.33715		NS	NS	NS	NS	NS	NS
10871775	Rhbdl2	NS	NS	NS	NS	2.23275	NS		NS	NS	NS	NS	NS	NS
10820052	Rhobtb3	2.12576	NS	NS	NS	NS	2.3138		NS	NS	NS	NS	NS	NS
10818108	Rhoc	NS	-2.0203	NS	NS	NS	NS		NS	NS	-2.22389	NS	NS	NS
10706146	Rhpn2	NS	NS	NS	NS	3.39671	2.91983		NS	NS	NS	NS	NS	NS
10712123	Ric8	NS	NS	NS	2.15639	NS	NS		NS	NS	NS	NS	NS	NS
10712986	Rin1	NS	2.03747	NS	NS	NS	NS		2.01566	NS	NS	NS	NS	NS
10875656	Ripk2	NS	-2.43825	NS	NS	NS	NS		NS	NS	-2.15427	-2.2817	NS	NS
10783964	Ripk3	NS	NS	2.17032	2.12789	NS	NS		NS	NS	2.38853	2.09936	2.17436	NS
10783210	Rnase17	NS	NS	NS	NS	NS	NS		3.34181	NS	NS	NS	NS	2.1197
10786115	Rnase17	2.03175	NS	NS	NS	NS	NS		3.42809	NS	NS	NS	NS	2.16911
10779832	Rnase4	NS	-2.02309	NS	-2.49624	-2.45243	-3.62684		NS	NS	NS	NS	NS	NS
10764781	Rnasel	NS	NS	NS	NS	-2.06763	NS		NS	NS	NS	NS	-2.37284	NS
10906926	Rnd1	3.5082	NS	5.58001	NS	5.73249	5.5639		NS	NS	NS	NS	2.69145	NS
10856282	Rnf103	2.36677	NS	NS	NS	2.91469	NS		NS	NS	NS	NS	2.90042	NS
10732926	Rnf145	2.01279	NS	NS	NS	NS	NS		NS	NS	NS	NS	NS	NS
10872266	Rnf19b	2.01052	NS	NS	NS	2.11354	NS		NS	NS	NS	NS	NS	NS
10850070	Rnf24	3.66445	NS	NS	NS	NS	2.01395		NS	NS	NS	NS	NS	NS
10830908	Rnf39	NS	-2.52675	NS	NS	NS	NS		-3.16086	4.14246	NS	NS	NS	NS
10919386	Rnf7	-2.22907	-2.58066	NS	-2.13333	-2.19913	NS		-2.25009	NS	NS	NS	NS	NS
10911250	Rora	2.7212	NS	NS	NS	NS	NS		2.91416	NS	NS	NS	NS	NS
10880361	Rpa2	-2.69971	NS	NS	NS	NS	NS		NS	NS	NS	NS	NS	NS
10762981	Rpa3	-2.09207	-2.49511	NS	NS	NS	NS		-2.54218	NS	NS	NS	NS	NS
10860996	Rpa3	NS	-2.00722	NS	NS	NS	NS		NS	NS	NS	NS	NS	NS
10890206	Rpl10l	NS	5.76139	NS	NS	2.18846	NS		NS	NS	NS	NS	15.389	NS
10814650	Rpl22l1	NS	-2.06712	NS	NS	NS	NS		-2.25294	NS	NS	NS	NS	NS
10922768	Rpl31	-2.0885	NS	NS	NS	NS	NS		NS	NS	NS	NS	NS	NS
10912861	Rrp9	NS	NS	NS	NS	NS	NS		NS	-2.3175	NS	NS	NS	NS
10831567	RT1-Bb	NS	NS	NS	NS	NS	NS		6.96434	NS	NS	NS	NS	NS
10831099	RT1-CE5	NS	NS	NS	NS	NS	2.03049		NS	NS	NS	NS	NS	NS
10830841	RT1-M3	-2.08823	-2.05384	NS	-2.1014	NS	NS		NS	NS	NS	NS	NS	NS
10827835	RT1-T24-1	NS	NS	NS	NS	NS	2.02966		NS	NS	NS	NS	NS	2.31011
10864441	Rybp	NS	NS	NS	NS	2.06792	2.16445		NS	NS	NS	NS	NS	NS
10817057	S100a4	NS	2.5718	NS	NS	NS	NS		NS	NS	NS	NS	NS	NS
10817068	S100a7a	NS	NS	NS	NS	NS	-2.6944		NS	NS	NS	NS	NS	NS
10817071	S100a8	2.88635	-2.41181	NS	NS	NS	NS		NS	NS	NS	NS	NS	NS
10915555	S1pr5	NS	-3.31387	NS	-2.27558	NS	NS		NS	NS	-2.36271	NS	NS	NS
10903721	Samd12	4.40676	NS	NS	2.83551	NS	NS		3.20637	NS	NS	3.37638	NS	NS
10860806	Samd9l	NS	NS	5.27907	NS	NS	3.81865		NS	NS	NS	NS	NS	NS
10860809	Samd9l	NS	NS	5.27907	NS	NS	3.81865		NS	NS	NS	NS	NS	NS
10860815	Samd9l	NS	NS	4.95736	NS	NS	3.707		NS	NS	NS	NS	NS	NS
10851263	Samhd1	6.89514	NS	NS	2.38555	NS	NS		2.47226	NS	NS	NS	NS	2.46647
10738480	Sap18	-2.36414	NS	NS	NS	NS	NS		NS	NS	NS	NS	NS	NS
10780803	Sap18	-2.3248	NS	NS	NS	NS	NS		NS	NS	NS	NS	NS	NS
10843938	Sardh	NS	NS	NS	NS	NS	NS		NS	NS	NS	NS	-2.70168	NS
10933716	Sat1	2.43973	NS	2.34543	2.73425	2.52465	2.82826		NS	NS	NS	NS	3.76301	3.6715
10706059	Sbsn	NS	NS	-4.12645	NS	-6.38885	-4.34609		NS	NS	NS	NS	-5.02656	NS
10916534	Sc5d	2.89173	NS	NS	NS	NS	NS		NS	NS	NS	NS	NS	NS
10747347	Sc65	NS	NS	NS	-2.45549	NS	NS		NS	NS	NS	NS	NS	NS
10730349	Scd1	NS	NS	NS	NS	NS	-3.38035		NS	NS	NS	NS	NS	NS
10858871	Scnn1a	NS	NS	NS	NS	3.00501	NS		NS	NS	NS	NS	NS	NS
10862634	Scrn1	-6.04006	NS	-3.50068	-5.02284	-4.12261	-2.31285		NS	NS	-5.85355	-6.34767	-3.62973	-3.18792
10896020	Sdc2	-3.33617	NS	-3.78881	-5.25574	NS	NS		NS	NS	NS	NS	NS	NS
10802324	Sec11c	-3.13665	NS	-2.97514	-3.1881	-3.23651	-2.63343		NS	NS	NS	NS	NS	-2.00993
10868935	Sec61b	-2.72039	NS	-2.32968	-2.6236	-2.1233	NS		-2.27995	NS	NS	NS	NS	NS
10778555	Sec61g	-2.20331	NS	NS	NS	NS	NS		NS	NS	NS	NS	NS	NS
10786417	Selk	-2.24637	-2.14027	-2.03811	-2.00711	-2.15031	NS		-2.00765	NS	NS	NS	NS	NS
10860481	Sema3a	NS	NS	NS	NS	NS	7.30936		NS	NS	NS	NS	NS	NS
10860457	Sema3e	-3.40887	-3.37426	NS	-5.28563	-3.61669	-2.54521		-3.52006	NS	NS	-4.31356	NS	-2.04997
10920148	Sema3f	2.08724	NS	NS	NS	NS	NS		NS	NS	NS	NS	NS	NS
10824305	Sema4a	NS	NS	2.94168	2.37429	2.54419	NS		NS	NS	NS	2.2509	NS	NS
10708154	Sema4b	NS	NS	2.66382	2.35498	2.01883	NS		NS	NS	NS	NS	NS	NS
10794242	Sema4d	2.38656	2.04673	NS	NS	NS	NS		NS	NS	NS	NS	NS	NS
10715622	Sema4g	NS	NS	NS	NS	2.57303	NS		NS	NS	NS	NS	NS	NS
10804415	Sema6a	2.34437	2.11391	3.32591	2.91713	4.11556	3.08672		NS	NS	2.48017	3.12172	NS	NS
10910406	Sema7a	NS	NS	2.37112	NS	NS	NS		NS	NS	NS	NS	NS	NS
10813236	Sepp1	NS	NS	NS	NS	NS	4.14047		NS	NS	NS	NS	NS	5.33541
10812734	Serf1	NS	NS	-2.0053	NS	-2.07556	NS		NS	NS	NS	NS	NS	NS
10891949	Serpina1	5.20506	NS	NS	NS	NS	NS		NS	NS	NS	NS	NS	NS
10763375	Serpinb10	NS	-4.93132	NS	NS	NS	NS		NS	NS	NS	NS	NS	NS
10763351	Serpinb11	24.4782	NS	4.38428	7.10574	3.57626	4.55136		NS	NS	NS	NS	6.17624	4.94435
10763332	Serpinb12	3.77841	NS	NS	NS	NS	NS		NS	NS	NS	NS	NS	NS
10794866	Serpinb1a	2.48386	NS	2.31742	NS	2.11256	2.19134		2.46162	NS	NS	NS	NS	2.06564
10763367	Serpinb2	2.2649	2.51113	NS	NS	2.43963	2.18093		NS	NS	NS	NS	NS	NS
10766982	Serpinb3a	11.3429	NS	NS	3.91084	NS	NS		NS	NS	NS	5.2228	NS	NS
10763359	Serpinb7	11.3882	NS	NS	NS	NS	43.8696		NS	12.0994	NS	NS	NS	10.7137
10798135	Serpinb9	5.64934	15.2058	11.0985	NS	7.16636	5.31094		NS	NS	NS	NS	NS	NS
10761047	Serpine1	2.16676	3.51952	3.4734	NS	3.42498	NS		2.83977	NS	NS	NS	NS	NS
10929288	Serpine2	NS	5.93721	NS	NS	NS	4.09953		NS	5.81485	NS	NS	NS	NS
10744939	Serpinf1	NS	2.33378	2.82504	NS	4.52722	NS		NS	NS	NS	NS	NS	NS
10770759	Sertad4	NS	NS	NS	NS	NS	-2.91878		NS	NS	NS	NS	NS	NS
10830561	Sesn1	NS	-2.82297	NS	NS	NS	NS		NS	2.09466	-2.2073	NS	NS	NS
10908037	Sesn3	NS	NS	NS	NS	NS	4.71154		NS	NS	NS	NS	NS	NS
10823102	Setd7	NS	NS	NS	NS	NS	NS		NS	NS	NS	-2.00728	NS	NS
10792344	Sfrp1	3.06975	NS	NS	NS	NS	NS		NS	NS	NS	-2.09629	NS	NS
10816144	Sfrp2	NS	2.28285	NS	NS	NS	NS		NS	NS	NS	NS	NS	NS
10752050	Sfrs10	-2.27672	NS	NS	NS	NS	NS		NS	NS	NS	NS	NS	NS
10776968	Sfrs10	-2.00482	NS	NS	NS	NS	NS		NS	NS	NS	NS	NS	NS
10749361	Sfrs2	-2.26491	NS	NS	NS	NS	NS		NS	NS	NS	NS	NS	NS
10746458	Sgca	3.22107	NS	NS	NS	NS	NS		NS	NS	NS	NS	NS	NS
10784346	Sgcg	NS	NS	NS	-6.60536	NS	-2.86402		NS	NS	NS	NS	NS	NS
10729715	Sgms1	NS	NS	NS	NS	-2.22478	NS		NS	NS	NS	NS	NS	NS
10826846	Sgms2	3.59427	NS	4.68181	2.26713	3.04831	5.23214		NS	NS	NS	NS	2.80692	2.78895
10921232	Sgol1	-2.68556	NS	NS	NS	NS	NS		NS	NS	NS	NS	NS	NS
10923385	Sgol2	-3.563	NS	NS	NS	NS	NS		NS	NS	NS	NS	NS	NS
10873275	Sh2d5	NS	NS	NS	NS	NS	NS		NS	NS	NS	NS	-2.67557	NS
10801343	Sh3rf2	NS	NS	NS	NS	NS	-3.17374		NS	NS	NS	NS	NS	NS
10884064	Sh3yl1	NS	-2.88845	NS	NS	NS	NS		NS	NS	NS	NS	NS	NS
10733509	Shroom1	NS	NS	4.20265	NS	5.20271	5.85891		NS	NS	NS	NS	2.49981	NS
10937601	Shroom2	NS	NS	NS	NS	NS	NS		-2.15684	NS	NS	NS	NS	NS
10937604	Shroom2	NS	NS	2.0296	NS	NS	NS		NS	NS	NS	NS	NS	NS
10932625	Shroom4	NS	-2.25468	NS	NS	NS	NS		NS	NS	NS	NS	NS	NS
10750406	Sim2	NS	NS	NS	6.82573	NS	NS		NS	NS	NS	NS	NS	NS
10720489	Sipa1l3	NS	2.38528	NS	NS	NS	NS		NS	NS	NS	NS	NS	NS
10839790	Sirpa	NS	NS	NS	-2.25147	-2.24148	NS		NS	NS	NS	-2.21419	-2.95414	NS
10887506	Siva1	-3.78675	-2.89437	-3.40809	-2.31585	-3.23057	NS		-3.5226	NS	NS	NS	NS	NS
10890575	Six1	NS	NS	3.74115	NS	2.66186	6.38936		NS	NS	NS	NS	3.31681	5.84165
10735986	Skip	NS	NS	NS	NS	NS	NS		NS	2.24124	NS	NS	NS	NS
10771258	Slc10a6	NS	NS	NS	NS	NS	-2.41196		NS	NS	NS	NS	NS	NS
10838469	Slc12a6	2.00043	NS	NS	NS	NS	NS		NS	NS	NS	NS	NS	NS
10805335	Slc14a1	NS	NS	NS	NS	3.11274	NS		2.07962	NS	NS	NS	NS	NS
10729795	Slc16a12	15.2881	NS	5.89161	2.15033	NS	2.26509		NS	NS	NS	NS	NS	2.63735
10744370	Slc16a13	2.14414	2.33104	2.93226	NS	NS	2.15997		NS	NS	NS	NS	NS	NS
10929536	Slc16a14	NS	2.4145	NS	NS	NS	NS		NS	NS	NS	NS	NS	NS
10740209	Slc16a3	NS	NS	NS	NS	NS	2.62754		NS	-12.1279	NS	NS	NS	NS
10795218	Slc17a3	NS	NS	11.3707	NS	4.34179	NS		2.00637	NS	NS	NS	NS	NS
10714616	Slc1a1	NS	NS	NS	NS	NS	2.013		-2.62574	NS	NS	NS	NS	NS
10821824	Slc1a3	NS	NS	NS	NS	NS	-2.97945		NS	NS	NS	NS	NS	NS
10839771	Slc20a1	2.12964	NS	NS	NS	NS	NS		NS	NS	NS	NS	NS	NS
10792441	Slc20a2	4.07669	NS	NS	NS	NS	NS		NS	NS	NS	NS	NS	NS
10712548	Slc22a18	NS	NS	NS	NS	NS	-2.07219		NS	NS	NS	NS	NS	NS
10840431	Slc24a3	2.4413	NS	NS	NS	NS	NS		NS	NS	NS	NS	NS	NS
10844339	Slc25a25	2.32649	NS	NS	NS	NS	NS		NS	2.12608	NS	NS	NS	NS
10785326	Slc25a30	NS	NS	NS	NS	NS	NS		NS	NS	NS	NS	NS	2.58674
10788198	Slc25a4	NS	NS	NS	-2.00616	NS	NS		NS	NS	NS	NS	NS	NS
10787313	Slc27a1	NS	NS	-2.0066	NS	-2.03318	NS		NS	NS	NS	NS	NS	NS
10824611	Slc27a3	NS	NS	NS	NS	NS	2.02158		NS	NS	NS	NS	NS	NS
10834967	Slc27a4	2.12961	NS	NS	NS	NS	NS		NS	NS	NS	NS	NS	NS
10717325	Slc2a12	2.23933	NS	2.25543	2.5458	NS	NS		NS	2.52985	NS	NS	2.07566	2.25793
10865349	Slc2a3	NS	NS	2.15532	NS	NS	NS		NS	NS	NS	NS	NS	NS
10874126	Slc2a5	NS	NS	NS	NS	-8.10802	NS		NS	NS	NS	NS	NS	NS
10872780	Slc30a2	NS	NS	NS	NS	NS	NS		NS	NS	NS	NS	NS	6.36091
10869303	Slc31a2	NS	-2.40142	-2.95504	-2.77205	-3.04893	-2.21123		-2.13596	NS	-2.36678	-2.55201	-2.47677	NS
10794669	Slc35b3	NS	-2.05071	NS	NS	NS	NS		NS	NS	NS	NS	NS	NS
10906592	Slc38a1	NS	NS	6.02621	NS	4.67104	3.38064		NS	NS	NS	5.15211	NS	NS
10920122	Slc38a3	5.02997	6.48219	2.94738	5.14555	NS	NS		3.99852	NS	3.47713	6.98126	NS	NS
10906626	Slc38a4	NS	NS	NS	NS	NS	28.773		NS	NS	NS	NS	NS	3.3858
10923294	Slc39a10_predicted	2.0888	NS	2.40601	2.33374	NS	NS		NS	NS	NS	NS	NS	NS
10785019	Slc39a14	NS	NS	NS	NS	NS	NS		NS	NS	NS	NS	-2.2132	NS
10819269	Slc39a8	NS	NS	NS	NS	4.03584	3.94938		NS	NS	NS	NS	NS	2.49749
10927780	Slc40a1	NS	NS	NS	NS	NS	NS		NS	NS	NS	NS	NS	2.21697
10735959	Slc43a2	NS	NS	NS	NS	NS	NS		NS	NS	-3.1028	NS	NS	NS
10908369	Slc44a2	NS	NS	NS	NS	NS	-2.088		NS	NS	NS	NS	NS	NS
10908391	Slc44a2	NS	-3.03979	NS	NS	NS	-2.18876		-2.33329	NS	NS	NS	NS	NS
10826451	Slc44a3	NS	NS	NS	NS	2.45258	NS		NS	NS	NS	NS	NS	NS
10849943	Slc4a11	NS	NS	2.31713	NS	2.48327	2.42977		NS	NS	NS	NS	NS	NS
10775997	Slc4a4	NS	NS	NS	NS	NS	6.03772		NS	NS	NS	NS	NS	2.65921
10782533	Slc4a7	3.03412	NS	3.0507	4.29539	3.23895	2.27786		3.8324	NS	NS	3.7239	NS	2.25236
10777812	Slc5a1	3.61447	NS	NS	NS	NS	NS		NS	NS	NS	NS	NS	NS
10750282	Slc5a3	3.68688	NS	NS	NS	NS	NS		NS	NS	NS	NS	NS	NS
10932089	Slc6a14	6.41628	NS	6.87432	NS	NS	3.25287		NS	NS	3.06695	NS	NS	NS
10745438	Slc6a4	-3.28131	NS	-6.87645	-6.63855	-8.56586	-4.57779		-2.66239	NS	-3.99814	-7.08538	-7.53337	-2.50499
10857314	Slc6a6	NS	NS	NS	NS	NS	NS		NS	NS	-2.10537	NS	-4.29755	NS
10756393	Slc7a1	NS	NS	NS	NS	NS	NS		NS	NS	NS	2.02884	NS	NS
10888110	Slc8a1	3.35497	NS	2.02098	2.23313	NS	NS		NS	NS	NS	NS	2.52329	NS
10741189	Slc9a3r2	NS	NS	NS	NS	3.18759	NS		NS	NS	NS	NS	2.12209	NS
10912614	Slco2a1	NS	NS	2.48534	NS	NS	NS		NS	NS	NS	NS	-2.26099	NS
10722818	Slco3a1	-2.59282	NS	-2.63802	-2.73828	-2.31652	-2.31141		NS	NS	NS	NS	NS	-2.37726
10736802	Slfn3	NS	-2.75055	NS	-4.30031	NS	NS		NS	NS	NS	-4.73989	NS	NS
10736784	Slfn5	2.4824	NS	7.20201	NS	7.70028	4.93845		NS	NS	NS	NS	5.78183	NS
10745595	Slfn8	-6.28926	NS	NS	-3.13036	NS	NS		NS	NS	NS	NS	NS	NS
10777137	Slit2	NS	NS	NS	NS	NS	2.90484		NS	NS	NS	NS	NS	NS
10879453	Smap2	NS	NS	NS	NS	NS	NS		NS	-2.029	NS	NS	NS	NS
10869050	Smc2	-3.11621	NS	NS	NS	NS	NS		NS	NS	NS	NS	-2.00178	NS
10703310	Smoc2	NS	NS	NS	NS	-2.81431	NS		-2.41727	NS	NS	-2.96178	-3.00292	NS
10840065	Smox	2.1078	NS	NS	NS	NS	NS		NS	NS	NS	NS	NS	NS
10934973	Smox	2.07175	NS	NS	NS	NS	NS		NS	NS	NS	NS	NS	NS
10830230	Smpdl3a	NS	NS	NS	NS	NS	6.44467		NS	NS	NS	NS	NS	3.70278
10744709	Smtnl2	2.99262	NS	NS	NS	NS	NS		NS	NS	NS	NS	NS	NS
10770241	Smyd3	NS	-2.16065	-2.31158	NS	-2.14523	NS		NS	NS	NS	NS	NS	NS
10832197	Snf1lk	NS	NS	NS	NS	NS	2.23971		NS	2.35632	NS	NS	NS	NS
10914061	Snrk	2.02632	NS	NS	NS	NS	NS		NS	NS	NS	NS	NS	NS
10901920	Snrpf	-2.32036	NS	NS	NS	NS	NS		-2.14786	NS	NS	NS	NS	NS
10722489	Snrpn	3.9576	NS	-5.47073	NS	2.97624	2.07251		NS	-3.77892	-5.29755	NS	-4.89285	-2.53954
10903816	Sntb1	NS	NS	NS	NS	NS	2.32094		NS	NS	NS	NS	NS	2.29609
10798943	Snurf	3.51074	NS	-6.96376	NS	2.87839	NS		NS	-3.96486	-5.97366	2.77176	-6.1815	-2.92824
10788204	Snx25	-2.64813	NS	-2.09737	NS	-2.24205	-2.87671		NS	NS	NS	NS	-2.35086	NS
10730065	Sorbs1	2.58685	NS	NS	NS	NS	NS		NS	NS	NS	NS	NS	NS
10839254	Sord	NS	NS	NS	NS	-3.1241	NS		NS	NS	NS	NS	NS	NS
10916493	Sorl1	2.36651	NS	NS	NS	NS	NS		NS	NS	NS	NS	NS	NS
10735012	Sox15	NS	NS	NS	NS	NS	-2.12538		NS	NS	NS	NS	NS	NS
[truncated: 284 more rows]
