# Supplementary material for: Tp63-expressing adult epithelial stem cells cross lineages boundaries revealing latent hairy skin competence
Source: Nat Commun. 2020 Nov 6;11:5645. doi: 10.1038/s41467-020-19485-3 (PMC7648065; doi:10.1038/s41467-020-19485-3)
Supplement: Supplementary file 6 — Supplementary Data 2 [file 41467_2020_19485_MOESM6_ESM.xlsx]

## Sheet: Feuil1
Supplementary data 2
		1st round of culture					2nd round of culture
ID	Gene Symbol	Vagina vs HF	Thymus vs HF	Dome vs HF	Trachea vs HF		Vagina vs HF	Thymus vs HF	Dome vs HF	Trachea vs HF
ENSRNOG00000013445	Aaas	NS	2.31378	NS	NS		NS	NS	NS	NS
ENSRNOG00000061316	AABR07000121.1	6.72176	NS	38.5449	3.44524		3.85401	NS	37.1017	NS
ENSRNOG00000050129	AABR07000137.1	4.64905	3.35757	14.8087	10.8402		NS	-7.48704	NS	6.44967
ENSRNOG00000053710	AABR07000159.2	NS	NS	10.0885	9.58596		NS	NS	NS	NS
ENSRNOG00000014431	AABR07000222.1	NS	47.4145	NS	NS		NS	NS	NS	NS
ENSRNOG00000055789	AABR07000411.1	NS	NS	NS	-2.88595		-2.20456	NS	NS	-2.23244
ENSRNOG00000055111	AABR07000658.2	-2.72968	NS	-2.10421	NS		NS	NS	-2.37906	NS
ENSRNOG00000054517	AABR07000670.1	-3.29386	-4.92708	-4.26438	-4.8135		NS	NS	NS	NS
ENSRNOG00000057952	AABR07000670.2	NS	-2.68592	NS	NS		NS	NS	NS	NS
ENSRNOG00000017678	AABR07001064.1	NS	36.8564	8.51131	NS		NS	NS	NS	NS
ENSRNOG00000060413	AABR07001416.3	NS	-5.50256	-2.01921	-3.91308		NS	-2.84245	NS	NS
ENSRNOG00000004144	AABR07001435.1	NS	NS	NS	NS		2.10904	NS	NS	NS
ENSRNOG00000018935	AABR07001497.1	NS	17.6385	2.84517	NS		NS	NS	NS	NS
ENSRNOG00000017412	AABR07001512.1	2.19068	4.15659	2.5672	3.531		4.05864	3.69324	NS	2.80926
ENSRNOG00000051938	AABR07001591.1	NS	2.68382	NS	NS		NS	NS	NS	NS
ENSRNOG00000059824	AABR07001929.1	NS	NS	NS	NS		-29.4966	NS	NS	NS
ENSRNOG00000050476	AABR07002247.1	NS	NS	NS	NS		NS	NS	NS	2.42103
ENSRNOG00000053141	AABR07002353.2	NS	76.3579	4.16444	NS		NS	NS	NS	NS
ENSRNOG00000046037	AABR07002384.1	NS	NS	-2.24299	NS		NS	NS	NS	NS
ENSRNOG00000059266	AABR07002674.1	NS	-2.3424	NS	NS		NS	NS	NS	NS
ENSRNOG00000056770	AABR07002875.1	-2.06188	NS	NS	NS		-2.37016	NS	NS	NS
ENSRNOG00000054326	AABR07003250.3	NS	-4.07948	NS	NS		NS	NS	NS	NS
ENSRNOG00000057316	AABR07003250.5	NS	-3.68017	NS	NS		NS	NS	NS	-2.29029
ENSRNOG00000060695	AABR07003250.6	NS	-4.86102	-4.1522	-5.0104		NS	NS	NS	NS
ENSRNOG00000032310	AABR07004183.1	NS	5.14012	16.7616	9.69766		NS	NS	NS	NS
ENSRNOG00000059662	AABR07004228.1	NS	NS	NS	123.231		NS	NS	NS	NS
ENSRNOG00000056551	AABR07004868.2	-10.9913	-51.126	-29.833	-13.6063		NS	-18.4528	-11.8218	-13.892
ENSRNOG00000052319	AABR07004881.1	NS	NS	3.14258	NS		NS	NS	2.92752	NS
ENSRNOG00000025122	AABR07005506.1	NS	137.702	9.95953	9.18867		NS	NS	NS	NS
ENSRNOG00000020477	AABR07005533.1	NS	45.9875	15.07	7.64809		NS	NS	NS	NS
ENSRNOG00000051825	AABR07005535.1	NS	NS	3.69679	NS		NS	NS	NS	NS
ENSRNOG00000054843	AABR07005593.1	NS	NS	-7.42847	NS		NS	NS	NS	NS
ENSRNOG00000048397	AABR07005779.1	NS	NS	NS	2.2756		2.24917	NS	NS	2.02495
ENSRNOG00000054418	AABR07005779.3	41.5779	29.4052	112.594	43.8264		45.8127	44.0026	106.617	39.3634
ENSRNOG00000054961	AABR07005779.4	-2.94949	-2.60327	-3.12843	-2.56123		-2.48282	NS	-3.21151	NS
ENSRNOG00000020409	AABR07006111.1	-2.05152	-2.28608	NS	-2.69062		-2.17984	-2.18939	NS	-2.68866
ENSRNOG00000021084	AABR07006310.1	-6.0285	-11.3913	-5.56512	-9.37414		-5.26533	-3.3387	NS	-3.56432
ENSRNOG00000058389	AABR07006475.1	12.3329	5.43371	32.5253	7.64809		NS	6.05769	11.2504	18.3949
ENSRNOG00000059944	AABR07006685.4	7.09007	5.17686	2.0733	2.69851		NS	2.54474	3.02076	6.13163
ENSRNOG00000053424	AABR07006860.1	NS	NS	NS	NS		NS	NS	NS	-2.89454
ENSRNOG00000013993	AABR07007000.1	NS	NS	NS	NS		NS	NS	NS	-2.11722
ENSRNOG00000061142	AABR07007715.1	-92.635	-32.5723	-4.17954	-96.9177		-99.8394	NS	-8.5794	-159.557
ENSRNOG00000018045	AABR07007730.1	-125.526	-4.73423	-99.7492	-131.33		-234.327	-238.957	-197.636	-216.21
ENSRNOG00000059761	AABR07007798.1	55.586	68.8849	32.3981	16.6944		8.6067	15.1502	87.4766	41.1536
ENSRNOG00000060901	AABR07007875.2	13.1703	8.89685	-9.65602	-9.84754		9.84533	47.4985	-8.55598	NS
ENSRNOG00000050795	AABR07008016.1	NS	NS	NS	NS		-2.02303	NS	3.02822	NS
ENSRNOG00000051672	AABR07008030.1	NS	-2.10286	NS	NS		NS	NS	NS	NS
ENSRNOG00000047236	AABR07008066.2	2.79684	5.16849	4.71036	NS		-2.58503	13.7911	4.16177	NS
ENSRNOG00000026928	AABR07008097.1	NS	NS	4.54812	3.96623		NS	NS	NS	NS
ENSRNOG00000053086	AABR07008334.1	NS	7.75905	-3.38504	NS		-5.10249	26.5098	6.2047	NS
ENSRNOG00000061630	AABR07009834.1	-4.71876	NS	NS	-3.61725		NS	-2.19904	NS	-9.81112
ENSRNOG00000011640	AABR07009931.1	18.8183	3.63907	34.5826	25.1172		4.10525	7.2663	28.7855	17.1695
ENSRNOG00000052107	AABR07010385.1	NS	97.249	10.5588	4.6302		2.59502	2.54474	NS	NS
ENSRNOG00000061443	AABR07010460.1	NS	2.25897	2.82445	3.62874		2.11024	NS	NS	NS
ENSRNOG00000048907	AABR07010563.1	NS	NS	NS	-4.59965		NS	NS	NS	-2.10513
ENSRNOG00000052971	AABR07010777.1	6.98068	NS	10.2035	5.67781		3.51012	NS	6.40483	6.69502
ENSRNOG00000058126	AABR07011682.1	NS	2.14834	NS	NS		2.23553	NS	NS	NS
ENSRNOG00000028120	AABR07011698.1	11.2025	3.76751	7.9382	11.1733		19.2171	5.40023	7.74897	9.5897
ENSRNOG00000009602	AABR07012329.1	NS	-107.815	-17.0113	-5.55852		NS	NS	NS	NS
ENSRNOG00000052421	AABR07012475.2	NS	-2.2131	-7.75145	-3.19964		-3.14288	NS	-4.63368	-2.16819
ENSRNOG00000017695	AABR07012795.1	2.10728	NS	3.21469	2.63912		4.33418	NS	NS	3.22611
ENSRNOG00000000001	AABR07013255.1	NS	-2.37849	3.54672	2.05101		2.6356	NS	NS	2.45626
ENSRNOG00000053387	AABR07013288.4	NS	2.72851	NS	NS		NS	NS	NS	NS
ENSRNOG00000058696	AABR07013701.1	5.35553	11.7581	3.73053	2.91531		NS	10.0961	3.69783	4.78369
ENSRNOG00000059921	AABR07013746.1	71.7612	NS	4.72203	30.9835		10.344	NS	NS	43.4191
ENSRNOG00000053795	AABR07013860.1	NS	NS	NS	NS		NS	NS	-2.29343	NS
ENSRNOG00000040213	AABR07014114.1	NS	2.33404	NS	2.30897		NS	NS	NS	2.41326
ENSRNOG00000003606	AABR07014550.1	-2.70578	NS	-30.2806	NS		NS	NS	-80.4929	NS
ENSRNOG00000054855	AABR07014855.1	NS	NS	NS	NS		NS	-2.03103	NS	NS
ENSRNOG00000056778	AABR07015040.1	NS	5.92454	NS	NS		NS	NS	NS	NS
ENSRNOG00000052037	AABR07015917.1	-3.8075	-6.85725	-36.012	-36.7263		-3.38393	-4.62233	-5.39368	-10.2201
ENSRNOG00000061005	AABR07016572.1	27.0361	8.0595	78.0208	70.7555		8.6067	4.24123	10.5092	22.0858
ENSRNOG00000029052	AABR07016577.1	NS	NS	-2.31571	NS		NS	NS	NS	NS
ENSRNOG00000037522	AABR07016640.1	-158.66	-72.0221	-72.7916	-55.3318		-5.91061	-7.32319	-83.2679	-157.778
ENSRNOG00000049843	AABR07016950.1	NS	NS	10.5484	NS		NS	NS	NS	NS
ENSRNOG00000040020	AABR07016976.1	-15.5416	-61.0975	NS	-7.93411		-16.7503	-38.1948	-6.23541	-19.9525
ENSRNOG00000009074	AABR07017902.1	NS	5.08734	29.6388	11.4545		NS	NS	10.8636	NS
ENSRNOG00000048585	AABR07018244.1	NS	NS	5.67518	NS		NS	NS	NS	NS
ENSRNOG00000058011	AABR07018244.2	NS	13.7794	3.07173	NS		NS	NS	NS	2.4901
ENSRNOG00000052066	AABR07018269.2	4.78522	-15.0246	11.0412	NS		NS	NS	9.00288	5.05141
ENSRNOG00000055553	AABR07018438.2	NS	NS	-2.94529	NS		NS	NS	-2.59397	-2.08774
ENSRNOG00000052579	AABR07019386.1	NS	-32.514	NS	NS		NS	-2.77459	NS	NS
ENSRNOG00000010144	AABR07019399.1	NS	11.4476	4.80689	4.27886		NS	NS	NS	2.06363
ENSRNOG00000058034	AABR07020815.1	200.592	NS	1117.02	244.886		39.7056	10.763	643.921	96.6343
ENSRNOG00000057117	AABR07020990.1	-2.97856	-2.93882	-5.9629	-11.6446		-2.98854	-3.1821	-2.45381	-3.60152
ENSRNOG00000057699	AABR07021596.2	NS	NS	NS	-3.48697		NS	NS	-3.02964	NS
ENSRNOG00000059957	AABR07021734.2	-89.0033	-90.3419	NS	-53.7618		-55.3825	-36.9727	NS	-29.5028
ENSRNOG00000023269	AABR07021759.1	NS	NS	3.61115	NS		3.27245	NS	NS	NS
ENSRNOG00000037928	AABR07021930.1	3.84388	3.41955	NS	2.10579		3.67461	2.18595	NS	3.49425
ENSRNOG00000046132	AABR07024439.1	NS	NS	NS	NS		NS	-4.56587	NS	14.2733
ENSRNOG00000059374	AABR07024457.1	NS	2.39115	NS	NS		NS	NS	3.19698	NS
ENSRNOG00000053529	AABR07025757.1	2.28098	NS	NS	NS		2.0869	NS	2.66433	2.17976
ENSRNOG00000059962	AABR07025787.1	2.92118	4.12958	3.33729	4.09814		3.41204	NS	NS	6.54753
ENSRNOG00000038744	AABR07025819.1	NS	41.3822	5.16588	NS		-3.9487	NS	NS	NS
ENSRNOG00000054809	AABR07026032.2	NS	NS	NS	NS		17.4079	NS	NS	5.78493
ENSRNOG00000059081	AABR07026032.4	NS	NS	NS	NS		7.95235	NS	NS	NS
ENSRNOG00000031879	AABR07026048.1	NS	NS	7.60475	4.93382		NS	NS	NS	NS
ENSRNOG00000054467	AABR07026197.1	NS	2.79507	2.58485	2.01089		NS	NS	2.86896	NS
ENSRNOG00000038375	AABR07026311.1	NS	13.2808	NS	NS		NS	NS	-2.36581	NS
ENSRNOG00000052412	AABR07026984.1	-2.86646	-2.23535	-7.55469	-9.94651		-3.94752	NS	-4.76967	NS
ENSRNOG00000056672	AABR07027390.2	4.14838	NS	NS	NS		5.2819	NS	NS	8.39863
ENSRNOG00000057161	AABR07027407.1	-6.18716	-2.5934	-7.19717	-4.87185		-4.36545	NS	-3.16981	-11.075
ENSRNOG00000021752	AABR07027496.1	NS	-2.37858	NS	-2.28545		NS	NS	NS	-2.16805
ENSRNOG00000058289	AABR07027575.1	-2.28357	NS	NS	-2.66166		-3.07215	NS	NS	-2.9784
ENSRNOG00000057433	AABR07027581.1	7.03855	3.26023	32.909	8.21537		7.49117	8.33701	11.9163	15.5126
ENSRNOG00000057700	AABR07027752.2	NS	NS	7.90825	NS		NS	NS	NS	-3.46556
ENSRNOG00000047776	AABR07027753.2	NS	2.9596	3.35142	NS		NS	NS	NS	NS
ENSRNOG00000057759	AABR07027854.1	NS	3.49605	NS	2.45803		2.41078	NS	NS	2.06542
ENSRNOG00000041870	AABR07028106.1	NS	NS	2.5254	NS		NS	NS	3.0204	NS
ENSRNOG00000049077	AABR07029204.1	NS	NS	-2.84265	-4.76116		-2.61931	NS	NS	-2.35508
ENSRNOG00000047205	AABR07029217.1	NS	-4.14649	-3.78797	NS		-3.42133	NS	-3.1936	NS
ENSRNOG00000057240	AABR07029741.5	-2.83367	-3.78018	NS	NS		NS	-2.29465	-3.00794	NS
ENSRNOG00000058899	AABR07029741.6	-2.82369	-2.79562	NS	NS		NS	NS	NS	NS
ENSRNOG00000058245	AABR07029863.3	NS	NS	2.50405	NS		NS	NS	NS	NS
ENSRNOG00000061400	AABR07029863.5	NS	NS	-3.33174	NS		NS	NS	NS	-3.75137
ENSRNOG00000055429	AABR07030070.1	NS	NS	-2.13715	NS		NS	NS	NS	NS
ENSRNOG00000056377	AABR07030070.3	NS	NS	-2.09399	NS		NS	NS	NS	NS
ENSRNOG00000031560	AABR07030162.1	NS	NS	-2.57841	NS		NS	NS	NS	NS
ENSRNOG00000051683	AABR07030363.1	17.6149	NS	NS	NS		12.5052	NS	NS	55.296
ENSRNOG00000042833	AABR07030521.1	NS	-2.36437	NS	NS		-3.71712	NS	-3.49898	-2.2301
ENSRNOG00000045884	AABR07030590.1	-2.29362	NS	NS	-2.29483		-2.97375	NS	NS	-2.28532
ENSRNOG00000050188	AABR07030603.1	2.29423	2.30902	NS	2.496		2.31044	2.70676	NS	3.19368
ENSRNOG00000052459	AABR07030603.2	2.50733	2.87709	NS	NS		2.1363	2.45382	NS	2.32145
ENSRNOG00000030224	AABR07030729.1	NS	NS	NS	-3.57252		NS	NS	NS	-2.98226
ENSRNOG00000046001	AABR07030823.1	NS	19.546	5.11078	NS		NS	4.8091	NS	NS
ENSRNOG00000061432	AABR07030914.1	NS	2.16681	NS	NS		NS	3.89835	NS	2.15888
ENSRNOG00000051406	AABR07031207.1	NS	NS	-2.6968	-2.9016		NS	NS	NS	NS
ENSRNOG00000061873	AABR07031381.1	NS	-5.86392	-11.1558	-22.3442		NS	NS	NS	NS
ENSRNOG00000060341	AABR07031399.1	NS	5.24768	3.65656	NS		NS	3.87571	3.31254	NS
ENSRNOG00000042376	AABR07031734.2	-2.43149	NS	NS	NS		NS	-4.06687	-2.14925	-4.79708
ENSRNOG00000038211	AABR07032856.1	12.1911	15.1755	50.9633	17.9327		8.86367	10.1435	34.8551	25.0329
ENSRNOG00000059467	AABR07033564.2	-2.10183	NS	-3.80117	-3.69126		NS	NS	NS	-2.91371
ENSRNOG00000057895	AABR07033745.1	NS	-27.1696	NS	NS		NS	-34.9505	NS	NS
ENSRNOG00000056134	AABR07033757.1	88.6743	50.2141	23.6102	29.4057		4.96908	16.773	78.9441	28.6664
ENSRNOG00000039562	AABR07033987.1	-4.15432	109.559	5.86599	3.80149		NS	NS	NS	NS
ENSRNOG00000001777	AABR07034428.1	175.699	118.221	16.8467	58.7634		10.8115	598.211	82.921	20.6988
ENSRNOG00000056559	AABR07034669.1	NS	NS	NS	NS		NS	-2.20148	NS	NS
ENSRNOG00000053067	AABR07035008.1	4.26952	3.52316	NS	NS		NS	NS	4.10604	2.20602
ENSRNOG00000061869	AABR07035012.1	2.9531	2.61527	NS	NS		NS	NS	3.69279	NS
ENSRNOG00000055687	AABR07035273.1	NS	NS	2.6996	NS		-2.12928	NS	NS	NS
ENSRNOG00000054485	AABR07035412.2	NS	NS	NS	NS		-3.2287	NS	-4.39095	NS
ENSRNOG00000056768	AABR07035428.1	NS	NS	NS	-2.05882		-2.26458	NS	NS	NS
ENSRNOG00000060512	AABR07035541.2	NS	NS	8.85746	6.23758		NS	NS	NS	3.15385
ENSRNOG00000052918	AABR07035802.1	NS	NS	NS	NS		NS	NS	NS	2.44573
ENSRNOG00000053790	AABR07036007.1	NS	NS	NS	-2.01532		-2.25307	NS	NS	NS
ENSRNOG00000051585	AABR07036010.1	NS	NS	NS	NS		NS	3.04388	NS	NS
ENSRNOG00000051442	AABR07036019.1	NS	NS	NS	NS		NS	NS	-2.27605	NS
ENSRNOG00000057941	AABR07036331.2	NS	NS	NS	NS		-3.52281	2.50246	NS	NS
ENSRNOG00000054311	AABR07036413.1	2.49949	NS	6.89277	-3.13422		NS	NS	5.46408	NS
ENSRNOG00000052424	AABR07036608.1	-2.51174	-2.62725	NS	NS		-2.6765	NS	NS	-3.07809
ENSRNOG00000028611	AABR07037203.1	NS	2.02661	3.7353	2.74812		NS	NS	NS	NS
ENSRNOG00000061366	AABR07037528.1	NS	NS	NS	2.13245		NS	NS	NS	NS
ENSRNOG00000056810	AABR07037536.1	-2.14578	NS	-4.04742	-2.52004		-2.57779	NS	NS	-3.16899
ENSRNOG00000055225	AABR07039356.1	297.11	453.483	NS	294.172		318.706	482.998	NS	320.626
ENSRNOG00000055939	AABR07040690.1	-5.3632	-3.14302	21.1762	NS		-5.78031	-5.89452	NS	NS
ENSRNOG00000060899	AABR07040840.1	NS	NS	-9.65334	-5.29377		NS	NS	NS	NS
ENSRNOG00000005402	AABR07040938.1	NS	25.1566	NS	NS		NS	NS	NS	NS
ENSRNOG00000005430	AABR07040944.1	NS	NS	6.07391	3.27074		NS	NS	NS	2.65463
ENSRNOG00000054795	AABR07041096.2	NS	-3.95854	NS	NS		NS	NS	NS	NS
ENSRNOG00000058115	AABR07041709.1	NS	-2.95644	NS	NS		NS	NS	NS	NS
ENSRNOG00000061916	AABR07041724.2	NS	-2.54159	NS	NS		NS	NS	NS	NS
ENSRNOG00000060310	AABR07042792.2	2.17532	19.2878	3.27657	4.41563		4.9017	3.28524	NS	3.43746
ENSRNOG00000052398	AABR07042802.1	NS	5.68658	9.8297	4.14776		NS	NS	56.1398	NS
ENSRNOG00000058341	AABR07042999.1	NS	NS	5.76635	7.71375		NS	9.92846	NS	7.1209
ENSRNOG00000024754	AABR07043169.1	NS	NS	NS	NS		-2.23363	NS	NS	NS
ENSRNOG00000046621	AABR07043748.1	NS	-4.36374	-2.03531	NS		NS	-3.40197	-3.0502	NS
ENSRNOG00000056656	AABR07044049.1	4.66884	6.78173	25.4757	11.7609		6.36353	4.38142	8.20219	6.01457
ENSRNOG00000019773	AABR07044089.1	NS	NS	-2.35428	NS		NS	NS	-2.14808	NS
ENSRNOG00000053658	AABR07044569.1	-2.45158	NS	-11.1912	-2.25505		-2.65883	NS	NS	NS
ENSRNOG00000051612	AABR07044570.1	NS	-3.34257	-5.57805	-6.68818		NS	-4.70538	-2.05716	-4.14713
ENSRNOG00000058683	AABR07044635.1	20.0584	17.4889	7.07227	9.77015		4.13196	40.5883	12.8278	17.2192
ENSRNOG00000060235	AABR07044837.2	4.55905	4.18021	NS	NS		NS	6.62501	5.69973	2.94335
ENSRNOG00000026813	AABR07044933.1	NS	-2.21921	NS	NS		NS	NS	NS	NS
ENSRNOG00000056298	AABR07044959.1	2.34347	3.36434	2.56505	4.64713		2.34186	3.48835	3.18023	2.82275
ENSRNOG00000056040	AABR07045680.1	NS	NS	NS	NS		-2.86925	NS	NS	NS
ENSRNOG00000061754	AABR07047212.2	2.97987	4.23568	NS	NS		2.11557	NS	2.6121	2.33376
ENSRNOG00000048760	AABR07047219.1	NS	7.14814	6.04707	3.42886		NS	NS	NS	NS
ENSRNOG00000005694	AABR07048253.1	NS	4.18789	3.63178	NS		NS	NS	NS	NS
ENSRNOG00000060051	AABR07049038.2	NS	-2.22974	NS	NS		NS	NS	NS	NS
ENSRNOG00000055693	AABR07049669.1	NS	NS	NS	NS		-2.12665	2.46598	NS	NS
ENSRNOG00000052757	AABR07049695.4	NS	NS	NS	-3.71878		2.00392	NS	NS	NS
ENSRNOG00000061027	AABR07049862.2	NS	NS	24.6841	5.75191		NS	NS	NS	NS
ENSRNOG00000047686	AABR07049887.1	-25.4153	-190.622	-30.7452	-63.635		-2.89631	-32.0785	-12.029	-41.9698
ENSRNOG00000061263	AABR07050283.2	NS	NS	NS	NS		NS	NS	3.13687	NS
ENSRNOG00000024412	AABR07051240.1	NS	3.83899	17.9446	10.7492		NS	NS	11.3024	9.47747
ENSRNOG00000056977	AABR07051248.1	-4.27836	-14.4031	-25.2135	-25.7135		-6.83935	NS	NS	-24.4407
ENSRNOG00000055302	AABR07051326.1	NS	NS	NS	NS		NS	NS	-2.89368	NS
ENSRNOG00000054973	AABR07051452.1	-2.40692	-2.31749	-2.62369	-2.24921		NS	NS	-2.21402	NS
ENSRNOG00000058364	AABR07051515.1	NS	2.82489	NS	NS		NS	NS	2.8153	2.00579
ENSRNOG00000059518	AABR07051515.2	NS	NS	-6.83234	-5.33488		-2.52015	NS	NS	-2.76227
ENSRNOG00000059243	AABR07051787.1	2.04118	NS	NS	NS		NS	NS	NS	NS
ENSRNOG00000005951	AABR07052085.1	2.54974	68.4919	5.54564	NS		3.61651	NS	NS	2.94676
ENSRNOG00000051686	AABR07052502.1	NS	NS	NS	NS		NS	-2.01007	NS	NS
ENSRNOG00000055313	AABR07052509.1	NS	NS	-2.96652	NS		NS	NS	NS	NS
ENSRNOG00000028543	AABR07052523.1	NS	NS	3.65758	NS		NS	NS	NS	NS
ENSRNOG00000023227	AABR07052585.2	NS	170.12	NS	NS		NS	NS	NS	NS
ENSRNOG00000060735	AABR07053136.1	NS	NS	NS	NS		NS	NS	NS	-2.04105
ENSRNOG00000060434	AABR07053500.2	8.59518	13.0861	3.89106	5.11888		20.3782	6.29076	28.1307	8.64323
ENSRNOG00000059260	AABR07053509.2	2.46683	NS	NS	NS		NS	NS	NS	NS
ENSRNOG00000033913	AABR07053734.1	NS	14.189	2.07472	NS		NS	NS	NS	NS
ENSRNOG00000051605	AABR07053734.2	NS	NS	NS	NS		NS	2.68145	NS	NS
ENSRNOG00000053757	AABR07053734.3	NS	NS	NS	2.04519		NS	2.33731	NS	NS
ENSRNOG00000053070	AABR07053749.1	NS	NS	3.48944	4.8306		NS	NS	NS	NS
ENSRNOG00000054840	AABR07053837.1	NS	NS	14.4066	14.7161		NS	NS	NS	NS
ENSRNOG00000050784	AABR07054000.1	NS	2.17099	NS	NS		NS	NS	NS	NS
ENSRNOG00000056526	AABR07054262.1	NS	NS	NS	NS		NS	NS	NS	2.35623
ENSRNOG00000005920	AABR07054266.1	NS	29.3127	7.17476	NS		NS	NS	NS	NS
ENSRNOG00000049208	AABR07054456.3	NS	NS	2.40842	NS		NS	NS	NS	NS
ENSRNOG00000058515	AABR07054460.6	2.4463	NS	NS	NS		NS	2.50591	NS	NS
ENSRNOG00000061347	AABR07054490.1	NS	9.53023	43.919	19.8253		NS	NS	NS	NS
ENSRNOG00000047454	AABR07054716.1	-5.81835	-46.8763	-3.03508	NS		-3.34308	-5.50535	-4.07104	NS
ENSRNOG00000057249	AABR07055423.1	NS	-3.32418	NS	NS		NS	NS	NS	NS
ENSRNOG00000061159	AABR07056953.1	13.9842	6.81152	54.5026	NS		NS	29.4941	11.0935	6.95261
ENSRNOG00000060927	AABR07057683.1	NS	NS	-2.27981	NS		NS	NS	NS	NS
ENSRNOG00000061127	AABR07057844.2	-49.6784	-50.4256	-50.9643	-51.9752		-23.9447	-31.5233	-45.1583	-49.4023
ENSRNOG00000054801	AABR07057997.1	11.1136	4.0582	NS	3.76616		5.60745	2.46153	3.09215	9.48427
ENSRNOG00000055178	AABR07058124.3	2.50024	NS	2.87001	2.8609		2.3708	NS	3.68353	2.3
ENSRNOG00000052981	AABR07058464.1	4.4591	2.25273	3.51677	2.17105		NS	NS	3.80473	2.96057
ENSRNOG00000041449	AABR07058539.1	NS	NS	NS	2.11973		NS	2.4966	NS	NS
ENSRNOG00000053803	AABR07058656.1	NS	NS	-3.0483	NS		NS	NS	NS	NS
ENSRNOG00000002475	AABR07058831.1	NS	NS	7.80479	3.40029		NS	NS	NS	NS
ENSRNOG00000053802	AABR07058899.1	NS	NS	7.9812	NS		NS	NS	6.56701	NS
ENSRNOG00000032026	AABR07058914.1	NS	3.52486	-3.07327	NS		NS	NS	NS	NS
ENSRNOG00000056365	AABR07058922.1	2.58619	NS	-11.4534	NS		NS	NS	NS	NS
ENSRNOG00000056565	AABR07059002.1	NS	NS	43.9316	NS		NS	NS	14.1987	NS
ENSRNOG00000061080	AABR07059168.2	NS	-2.41358	NS	NS		NS	NS	NS	NS
ENSRNOG00000040214	AABR07059198.1	NS	NS	-2.08371	NS		NS	NS	NS	NS
ENSRNOG00000061046	AABR07059632.3	NS	NS	NS	NS		NS	NS	-2.06164	NS
ENSRNOG00000054990	AABR07060133.1	NS	NS	5.03946	3.23523		NS	2.54006	3.32396	NS
ENSRNOG00000051748	AABR07060628.1	NS	111.501	6.82072	NS		NS	NS	NS	NS
ENSRNOG00000053679	AABR07060862.1	NS	NS	NS	NS		NS	NS	2.53728	NS
ENSRNOG00000054709	AABR07061382.2	49.3756	NS	177.724	NS		NS	NS	110.531	NS
ENSRNOG00000032820	AABR07061614.1	NS	85.89	8.37831	NS		NS	NS	NS	NS
ENSRNOG00000061420	AABR07062154.1	NS	5.41954	4.65024	2.22732		NS	3.17869	3.77086	NS
ENSRNOG00000057273	AABR07062157.1	4.66139	3.5572	35.7893	5.27171		4.32503	6.73274	8.1404	3.63088
ENSRNOG00000051714	AABR07062228.1	-2.88687	-5.3116	-4.28247	-3.69113		-3.05865	NS	-2.74633	-3.09413
ENSRNOG00000060463	AABR07062799.2	NS	2.56357	2.4434	NS		2.91187	2.79404	2.87563	2.53851
ENSRNOG00000031342	AABR07063082.1	NS	NS	2.63599	2.37954		NS	NS	NS	2.23748
ENSRNOG00000002495	AABR07063126.1	NS	NS	-2.98866	NS		NS	NS	NS	NS
ENSRNOG00000046279	AABR07063703.1	6.82964	NS	NS	NS		6.34397	NS	NS	3.95617
ENSRNOG00000045967	AABR07064061.1	NS	NS	NS	NS		2.19575	NS	NS	NS
ENSRNOG00000059292	AABR07064373.2	NS	NS	NS	63.1035		NS	NS	NS	31.8609
ENSRNOG00000029172	AABR07064809.1	NS	64.2598	8.24584	5.61217		NS	NS	NS	NS
ENSRNOG00000005826	AABR07065923.1	-291.601	-21.2221	-194.777	-227.759		-162.371	-297.224	-231.927	-306.564
ENSRNOG00000031079	AABR07066516.1	NS	42.7058	6.36129	NS		NS	NS	NS	NS
ENSRNOG00000039790	AABR07066826.1	-2.05595	-2.16769	NS	NS		NS	NS	NS	NS
ENSRNOG00000054665	AABR07066861.1	NS	NS	NS	NS		NS	105.152	NS	NS
ENSRNOG00000061014	AABR07066870.1	9.27605	15.8818	23.0795	14.0045		NS	128.433	26.6457	4.29612
ENSRNOG00000058742	AABR07067023.1	143.979	7.10253	139.305	350.834		38.6358	NS	33.4696	91.7985
ENSRNOG00000060699	AABR07067024.1	26.9717	NS	30.7772	70.3729		13.5946	NS	13.174	24.1392
ENSRNOG00000011124	AABR07067267.1	NS	NS	NS	NS		NS	NS	3.25697	NS
ENSRNOG00000057235	AABR07067355.1	NS	NS	-2.5259	-2.70437		NS	NS	NS	NS
ENSRNOG00000054376	AABR07067462.1	-3.20938	-2.67209	-14.9303	-10.2657		NS	NS	-8.44413	-3.1692
ENSRNOG00000055383	AABR07067762.1	NS	-2.8094	NS	NS		-2.69825	NS	NS	NS
ENSRNOG00000025970	AABR07068127.1	3.18589	2.94652	3.39182	2.64493		2.58022	2.51229	4.86406	4.24043
ENSRNOG00000061442	AABR07068214.1	9.60951	6.10031	5.42653	8.10087		6.60202	8.57504	7.88174	7.16402
ENSRNOG00000061524	AABR07068285.2	NS	-2.63324	-2.55498	NS		NS	NS	NS	NS
ENSRNOG00000052493	AABR07068327.1	NS	NS	NS	NS		NS	NS	NS	-2.49139
ENSRNOG00000059163	AABR07069454.1	NS	NS	NS	NS		-2.39847	NS	NS	NS
ENSRNOG00000060267	AABR07070032.2	-4.60372	-4.63123	-4.15892	-3.42525		-2.46009	-2.79357	-2.59442	-9.17704
ENSRNOG00000061656	AABR07070032.3	-3.05488	-5.13588	-4.39371	-4.38127		-2.92273	NS	-3.24794	-6.3612
ENSRNOG00000039200	AABR07070046.1	-2.78771	NS	-2.79211	NS		-6.29129	NS	-11.0457	NS
ENSRNOG00000060536	AABR07070078.1	NS	NS	-2.3187	NS		NS	NS	NS	NS
ENSRNOG00000052054	AABR07070161.1	NS	10.9832	NS	NS		NS	NS	NS	NS
ENSRNOG00000052395	AABR07071395.1	NS	NS	3.56401	NS		NS	NS	NS	NS
ENSRNOG00000059784	AABR07071697.1	71.991	42.2394	34.2325	34.9572		5.11744	18.2915	79.9898	33.8666
ENSRNOG00000058283	AABR07071745.3	NS	NS	NS	2.22489		NS	NS	NS	NS
ENSRNOG00000017306	AABR07071876.1	NS	NS	6.24532	NS		3.2405	NS	NS	NS
ENSRNOG00000061441	AABR07071935.1	NS	NS	-3.3075	NS		NS	NS	NS	NS
ENSRNOG00000055569	AABR07071947.2	NS	-2.27511	-3.69548	-2.56725		NS	NS	NS	NS
ENSRNOG00000043180	AABR07071966.1	NS	NS	-2.58566	NS		NS	NS	NS	NS
ENSRNOG00000057356	AABR07072112.1	-2.5018	-3.23774	-6.79671	-8.26291		NS	NS	NS	-2.84215
ENSRNOG00000054453	AABR07072511.1	-3.95581	-5.16485	-38.7128	-25.8461		-11.9072	NS	NS	-4.65456
ENSRNOG00000056375	AABR07072559.2	NS	NS	4.76074	NS		NS	NS	NS	NS
ENSRNOG00000047669	AABR07072639.1	NS	NS	-20.61	-24.3078		-2.29825	NS	NS	-2.46443
ENSRNOG00000054284	AABR07072639.2	NS	NS	NS	NS		-2.27056	NS	NS	NS
ENSRNOG00000030494	AABR07072761.1	2.38577	7.49261	6.75025	2.74813		3.48083	4.98042	17.8998	3.51498
ENSRNOG00000059100	AABR07073038.2	NS	NS	NS	-2.63966		NS	NS	NS	-2.60511
ENSRNOG00000021437	AABR07073181.1	NS	NS	2.87132	6.69673		2.18497	NS	NS	2.7359
ENSRNOG00000000967	Aacs	NS	-2.18002	NS	NS		NS	NS	NS	NS
ENSRNOG00000012584	Aamdc	NS	NS	-2.06845	-2.2349		NS	NS	NS	NS
ENSRNOG00000005795	Aasdhppt	3.66263	NS	NS	NS		2.61461	NS	NS	NS
ENSRNOG00000039494	Aass	-4.13117	-28.7894	-7.72598	-2.16479		-18.9546	-4.19761	-15.9312	-13.8497
ENSRNOG00000002636	Abat	20.4889	79.9381	9.31198	5.11888		NS	128.88	15.5877	6.56243
ENSRNOG00000018126	Abca1	NS	2.15421	5.50978	-2.14091		-2.06018	NS	3.89596	-6.64483
ENSRNOG00000015248	Abca12	-3.71017	-6.23553	-90.558	-3.92229		2.46788	NS	NS	NS
ENSRNOG00000012892	Abca4	-4.56181	-8.61121	-2.18612	-4.8207		NS	-41.1333	-2.44917	-3.85929
ENSRNOG00000004378	Abca5	NS	NS	NS	NS		2.01846	NS	NS	NS
ENSRNOG00000004040	Abca8	NS	NS	NS	-4.80511		6.24527	NS	4.93023	-4.56724
ENSRNOG00000008012	Abcb1a	NS	NS	9.19534	3.28028		NS	NS	NS	NS
ENSRNOG00000018697	Abcb6	2.3667	NS	NS	NS		2.03114	NS	NS	2.84027
ENSRNOG00000018863	Abcc10	NS	NS	-2.16332	NS		NS	NS	NS	NS
ENSRNOG00000002948	Abcc3	NS	NS	NS	NS		NS	NS	NS	2.08397
ENSRNOG00000010064	Abcc4	NS	-2.97884	NS	NS		NS	NS	NS	NS
ENSRNOG00000028781	Abcc6	-4.09662	-10.2491	-24.5615	-14.4618		-3.34428	-3.91295	-8.09824	-2.62107
ENSRNOG00000056524	Abcd1	NS	NS	NS	NS		NS	NS	2.50429	NS
ENSRNOG00000011929	Abcd3	NS	NS	4.02163	NS		NS	NS	NS	NS
ENSRNOG00000011964	Abcd4	NS	NS	-4.10847	NS		NS	NS	-2.01128	NS
ENSRNOG00000001710	Abcf3	NS	NS	-2.00935	NS		NS	NS	NS	NS
ENSRNOG00000001158	Abcg1	3.26513	3.56947	3.65459	NS		2.42314	2.39047	3.36266	2.03076
ENSRNOG00000007041	Abcg2	25.1454	3.66013	16.3741	4.66063		30.2923	NS	18.6802	6.01182
ENSRNOG00000030216	Abcg3l1	NS	-2.45844	NS	NS		NS	NS	NS	NS
ENSRNOG00000039890	Abcg3l3	-4.25965	NS	NS	NS		-7.05116	NS	NS	NS
ENSRNOG00000008862	Abcg4	-6.82511	-5.17067	-11.3799	-25.0681		-4.55861	-2.81994	-6.57099	-8.44715
ENSRNOG00000036934	Abhd12	NS	NS	2.71967	NS		NS	NS	2.64905	NS
ENSRNOG00000026855	Abhd12b	NS	-2.85377	-3.18868	-3.25192		2.89247	-3.09002	-2.2539	-3.30811
ENSRNOG00000012073	Abhd14b	NS	NS	NS	-2.48687		NS	NS	NS	NS
ENSRNOG00000015002	Abhd15	4.66139	19.9894	NS	NS		10.2956	10.6735	12.207	NS
ENSRNOG00000013692	Abhd18	NS	NS	-4.53751	-2.14672		NS	NS	NS	NS
ENSRNOG00000017120	Abhd2	NS	NS	3.291	NS		NS	NS	3.12871	NS
ENSRNOG00000029370	Abhd3	-2.08116	NS	NS	-4.10174		-3.33423	-2.19147	NS	-4.1225
ENSRNOG00000008167	Abhd6	NS	NS	NS	-2.3886		NS	NS	NS	NS
ENSRNOG00000017707	Abi2	NS	NS	2.29598	NS		NS	NS	NS	NS
ENSRNOG00000001627	Abi3bp	NS	5.11166	NS	8.83236		NS	6.74938	NS	5.10028
ENSRNOG00000046333	Ablim1	NS	NS	NS	NS		NS	2.30836	2.72772	2.18151
ENSRNOG00000007882	Ablim2	-2.64539	-6.05933	-4.42484	-6.24553		NS	-3.17893	NS	-3.61553
ENSRNOG00000019365	Ablim3	16.2815	155.479	NS	76.5638		5.56325	8.60115	NS	48.1733
ENSRNOG00000046958	Abo	48.0372	NS	266.73	466.022		NS	NS	87.7168	179.83
ENSRNOG00000015762	Abtb1	NS	NS	-3.54423	-3.91514		NS	NS	NS	-2.25594
ENSRNOG00000008510	Abtb2	-2.05895	-2.13313	NS	NS		NS	NS	NS	NS
ENSRNOG00000059404	AC093937.3	NS	NS	NS	NS		NS	NS	NS	-2.32374
ENSRNOG00000030704	AC094053.1	NS	NS	NS	NS		NS	NS	NS	2.02836
ENSRNOG00000017586	AC094421.1	61.1691	NS	48.3864	80.745		75.1826	3.05839	25.8848	77.7137
ENSRNOG00000060919	AC094562.1	NS	NS	-4.05035	-3.67021		NS	NS	NS	-2.7311
ENSRNOG00000053040	AC094643.2	NS	NS	-2.56652	NS		NS	NS	NS	NS
ENSRNOG00000054339	AC094668.1	NS	NS	NS	-3.27459		NS	NS	NS	-2.33693
ENSRNOG00000056474	AC096239.2	NS	-2.1876	NS	NS		NS	NS	NS	NS
ENSRNOG00000052607	AC096352.1	-4.93532	-4.76503	-6.65417	-9.37046		-3.10471	NS	-9.50719	-5.33543
ENSRNOG00000053699	AC096809.1	NS	NS	NS	NS		NS	4.07547	NS	NS
ENSRNOG00000060162	AC097039.1	NS	NS	2.5534	NS		NS	NS	NS	NS
ENSRNOG00000036856	AC097183.1	NS	NS	NS	-3.32635		NS	NS	NS	NS
ENSRNOG00000055683	AC098125.3	-2.29852	18.1819	2.67325	NS		NS	NS	NS	NS
ENSRNOG00000022738	AC098459.1	NS	NS	NS	NS		NS	-2.13827	NS	NS
ENSRNOG00000021123	AC098622.1	NS	81.8569	14.4546	NS		NS	NS	NS	NS
ENSRNOG00000060079	AC099294.11	NS	-4.26289	-3.10685	NS		NS	NS	NS	NS
ENSRNOG00000060156	AC099294.12	NS	-2.11695	NS	NS		NS	NS	NS	NS
ENSRNOG00000061138	AC099294.13	NS	-3.07347	-2.10778	NS		NS	NS	NS	NS
ENSRNOG00000054315	AC099294.6	NS	-3.5037	NS	NS		NS	NS	NS	NS
ENSRNOG00000056397	AC099294.7	NS	-2.16392	NS	NS		NS	NS	-2.21339	NS
ENSRNOG00000056942	AC099294.8	NS	-2.88932	NS	NS		NS	NS	-3.50971	-2.35315
ENSRNOG00000056268	AC099449.1	NS	NS	NS	2.54564		NS	NS	NS	2.08635
ENSRNOG00000052300	AC099450.1	NS	-2.18935	-2.12895	NS		NS	NS	NS	NS
ENSRNOG00000055560	AC099450.3	NS	-2.01993	NS	NS		NS	NS	NS	-2.14734
ENSRNOG00000060031	AC099450.5	-2.39684	-2.39185	NS	NS		NS	NS	NS	-2.14453
ENSRNOG00000055796	AC103574.1	NS	102.366	NS	NS		NS	NS	NS	NS
ENSRNOG00000061688	AC105648.11	NS	NS	NS	6.74461		4.57125	5.27164	NS	NS
ENSRNOG00000058606	AC105648.9	NS	NS	-2.56733	NS		-4.94669	NS	NS	-3.90856
ENSRNOG00000042062	AC105662.1	-3.7873	-3.24899	-12.7177	-6.86306		NS	-4.47123	NS	-4.10931
ENSRNOG00000060851	AC105662.3	NS	14.7947	2.86904	NS		NS	NS	NS	NS
ENSRNOG00000061067	AC105815.2	NS	NS	-7.24933	-3.60747		-4.2311	NS	-5.42882	NS
ENSRNOG00000029083	AC106932.1	NS	113.369	12.1991	5.73773		NS	NS	NS	NS
ENSRNOG00000057012	AC109931.3	NS	NS	NS	NS		NS	NS	NS	-3.49152
ENSRNOG00000060502	AC109931.4	NS	NS	-2.40592	NS		NS	NS	-2.61885	NS
ENSRNOG00000052912	AC111292.1	NS	NS	-3.6994	-3.71265		NS	NS	NS	NS
ENSRNOG00000058926	AC111319.2	2.84961	2.30851	4.63108	5.94155		2.78199	NS	NS	6.15636
ENSRNOG00000060905	AC111831.2	NS	NS	NS	3.61146		NS	NS	NS	2.33763
ENSRNOG00000040595	AC113837.1	-2.00542	-2.53651	NS	NS		NS	NS	NS	NS
ENSRNOG00000060649	AC113837.10	NS	NS	NS	NS		NS	NS	-2.12975	NS
ENSRNOG00000052013	AC113837.2	-2.96235	-2.63906	-2.05052	NS		-2.17904	NS	-3.64169	NS
ENSRNOG00000055652	AC113837.4	NS	NS	NS	NS		NS	NS	-2.29154	NS
ENSRNOG00000055952	AC113837.5	-2.35108	NS	NS	NS		NS	NS	-2.43685	NS
ENSRNOG00000057278	AC113837.7	NS	NS	NS	NS		NS	NS	-2.62028	NS
ENSRNOG00000025003	AC114460.1	NS	NS	-2.13041	NS		NS	NS	NS	NS
ENSRNOG00000018925	AC117330.1	NS	NS	NS	NS		NS	NS	NS	2.10819
ENSRNOG00000052836	AC118858.1	-4.29591	-4.91754	-28.4932	-11.7977		NS	-5.7348	-2.61801	-7.66038
ENSRNOG00000057724	AC118957.1	NS	NS	NS	NS		6.28412	NS	26.8685	NS
ENSRNOG00000061361	AC119459.7	-2.31505	NS	-3.09262	NS		NS	NS	NS	NS
ENSRNOG00000001510	AC120066.1	NS	89.5602	8.34539	NS		NS	NS	NS	NS
ENSRNOG00000054344	AC120246.2	NS	2.86556	NS	NS		NS	NS	NS	NS
ENSRNOG00000048629	AC120322.1	NS	NS	-5.64034	-4.78613		NS	NS	NS	-2.06651
ENSRNOG00000009609	AC120727.1	NS	NS	NS	2.74097		2.07642	NS	NS	2.17132
ENSRNOG00000060225	AC120922.1	-2.97051	-3.77765	NS	-15.0804		-3.58115	NS	NS	NS
ENSRNOG00000052714	AC120949.2	-2.08379	-2.04617	-2.25351	NS		-2.43732	NS	NS	-2.18071
ENSRNOG00000056026	AC120949.4	NS	NS	NS	NS		NS	NS	NS	-2.93825
ENSRNOG00000060539	AC120949.6	-2.33054	-3.50189	NS	-2.18013		-3.62753	NS	-2.41234	NS
ENSRNOG00000039439	AC121204.1	NS	NS	9.78639	4.45541		NS	NS	NS	NS
ENSRNOG00000053586	AC121615.1	NS	NS	NS	NS		NS	2.09063	NS	NS
ENSRNOG00000055658	AC121615.2	NS	NS	NS	NS		NS	2.55519	NS	NS
ENSRNOG00000048422	AC123213.1	NS	NS	NS	-6.29093		NS	NS	NS	-12.983
ENSRNOG00000008965	AC124896.1	NS	24.1785	217.257	33.5904		-2.58503	11.4749	4.91858	3.16533
ENSRNOG00000060829	AC125248.1	NS	-2.13126	3.62353	NS		NS	NS	NS	NS
ENSRNOG00000058510	AC127140.1	-4.5488	NS	-21.2713	-16.8035		NS	NS	NS	-7.04939
ENSRNOG00000028837	AC128207.1	-2.0271	2.82924	NS	NS		NS	NS	NS	NS
ENSRNOG00000054355	AC128212.1	NS	NS	-2.16061	NS		NS	NS	NS	NS
ENSRNOG00000055411	AC128836.1	62.9008	-4.2168	5.3865	NS		NS	NS	10.0592	NS
ENSRNOG00000025764	AC128848.1	NS	-3.51793	-3.10685	-11.5037		NS	NS	-4.43544	-42.9091
ENSRNOG00000051812	AC129370.1	NS	NS	NS	-3.0088		NS	NS	NS	NS
ENSRNOG00000059478	AC129839.2	NS	NS	-6.87203	NS		NS	NS	NS	NS
ENSRNOG00000054081	AC130053.2	NS	NS	-3.02225	NS		NS	NS	-2.98943	NS
ENSRNOG00000056200	AC130053.3	NS	NS	-8.66049	NS		NS	NS	NS	NS
ENSRNOG00000060842	AC130053.4	-2.09271	NS	-2.1526	NS		NS	NS	-3.08875	NS
ENSRNOG00000042445	AC130970.1	-5.57361	NS	12.8458	NS		NS	4.56794	NS	NS
ENSRNOG00000039470	AC131360.1	NS	-6.90127	-73.7694	-66.3489		NS	NS	-9.7441	-8.60859
ENSRNOG00000039472	AC131360.2	NS	-5.4421	-10.2126	-13.0561		-2.92276	NS	-7.87129	-3.28966
ENSRNOG00000057641	AC133613.2	NS	NS	-50.5349	-4.7244		NS	-6.82097	-4.36987	-4.09641
ENSRNOG00000059171	AC135265.4	NS	NS	-2.23613	NS		NS	NS	NS	NS
ENSRNOG00000041170	AC135741.1	NS	NS	NS	-2.71024		NS	NS	NS	NS
ENSRNOG00000052115	AC136563.1	-2.67874	-2.03035	-3.49864	NS		-2.81728	NS	-2.60849	NS
ENSRNOG00000055390	AC136563.2	NS	NS	-2.87223	NS		NS	NS	NS	NS
ENSRNOG00000060816	AC136563.3	-2.69446	-2.84119	NS	NS		-4.11393	NS	NS	-2.774
ENSRNOG00000017710	AC139642.1	-32.4956	-37.2138	-82.0536	-41.7652		-4.72555	NS	NS	-52.364
ENSRNOG00000058449	AC141169.4	-2.98024	-3.57222	-5.13257	-2.87201		NS	NS	-2.72263	-3.03216
ENSRNOG00000058794	AC141169.5	-2.06417	NS	-4.24615	-2.38155		NS	NS	-3.52703	NS
ENSRNOG00000059041	AC141169.6	NS	NS	NS	-2.86391		-6.1937	2.93288	-3.87773	-3.11289
ENSRNOG00000058789	AC141334.4	NS	NS	NS	NS		NS	NS	NS	-2.40826
ENSRNOG00000043262	AC142180.1	-3.09474	NS	NS	NS		NS	NS	NS	NS
ENSRNOG00000013766	Acaa2	2.57072	4.8668	NS	NS		NS	2.70833	NS	NS
ENSRNOG00000000658	Acacb	NS	15.2465	NS	NS		NS	8.08366	NS	NS
ENSRNOG00000037815	Acad10	NS	NS	-3.61654	NS		NS	NS	NS	NS
ENSRNOG00000010940	Acad11	NS	-4.82985	-4.47895	-12.6909		-4.3102	-2.02928	NS	-7.14671
ENSRNOG00000048164	Acad8	NS	-2.62395	-3.42356	NS		NS	NS	-2.86217	NS
ENSRNOG00000009845	Acadm	NS	-2.77866	NS	NS		NS	NS	NS	NS
ENSRNOG00000020624	Acadsb	-3.98277	NS	NS	NS		-10.9194	NS	-3.63434	-3.1111
ENSRNOG00000018114	Acadvl	NS	NS	-2.04148	-2.36259		NS	NS	NS	NS
ENSRNOG00000028992	Acan	-10.4548	NS	NS	NS		NS	NS	-9.50356	-18.0076
ENSRNOG00000015674	Acap1	9.20908	NS	NS	2.62627		14.7196	2.04113	2.52872	10.5888
ENSRNOG00000022307	Acap3	-2.03658	NS	-3.73935	-2.97063		NS	NS	NS	NS
ENSRNOG00000019189	Acat2	NS	NS	NS	2.11988		2.20716	NS	NS	2.28116
ENSRNOG00000013975	Acat2l1	NS	NS	NS	2.20142		NS	NS	NS	NS
ENSRNOG00000009199	Accs	2.13234	NS	NS	NS		NS	NS	NS	NS
ENSRNOG00000042533	Accsl	NS	-129.399	-43.5939	-34.4374		-9.99412	-12.9533	-66.9049	-126.773
ENSRNOG00000062101	Ace	NS	NS	NS	NS		-3.15438	NS	NS	-2.21093
ENSRNOG00000031665	Ace2	-3.16704	-4.41815	-13.3961	-9.21075		NS	-4.49368	NS	-5.27208
ENSRNOG00000007637	Acer2	-2.34694	-3.66123	-2.85087	-6.79143		-4.00825	-3.08976	NS	-3.96571
ENSRNOG00000050841	Ache	NS	NS	NS	NS		NS	NS	2.74946	NS
ENSRNOG00000019622	Ackr3	NS	NS	-2.64871	-3.06014		NS	NS	NS	-2.76544
ENSRNOG00000011478	Ackr4	15.4038	NS	4.83722	NS		NS	8.59946	4.08811	-3.20003
ENSRNOG00000007837	Acot11	3.5069	2.53785	2.55239	3.9452		2.67627	NS	6.23492	3.75009
ENSRNOG00000010134	Acot2	NS	2.29826	NS	NS		NS	NS	NS	NS
ENSRNOG00000053460	Acot3	NS	2.39091	NS	NS		NS	2.34802	NS	NS
ENSRNOG00000010580	Acot7	NS	NS	2.4015	NS		NS	NS	NS	-2.60463
ENSRNOG00000008755	Acox1	NS	NS	NS	-2.16285		NS	NS	NS	NS
ENSRNOG00000016179	Acoxl	NS	NS	NS	NS		-2.32086	NS	NS	-2.14142
ENSRNOG00000046261	Acp5	NS	-2.59305	-3.61865	-3.58281		NS	-2.85864	NS	-2.51227
ENSRNOG00000011820	Acpp	NS	NS	-6.36309	-2.9983		NS	NS	NS	NS
ENSRNOG00000017399	Acrbp	NS	NS	NS	-2.20948		-3.50267	NS	NS	NS
ENSRNOG00000011381	Acsbg1	-8.16857	NS	NS	-2.28456		-4.43153	-2.77648	-7.02148	-5.68537
ENSRNOG00000003330	Acsf2	-2.15548	NS	NS	NS		NS	NS	NS	NS
ENSRNOG00000010633	Acsl1	NS	NS	-2.63196	NS		NS	NS	NS	NS
ENSRNOG00000019180	Acsl4	NS	NS	2.75423	2.03628		NS	NS	3.17099	NS
ENSRNOG00000016265	Acsl5	NS	NS	2.04544	NS		NS	NS	NS	NS
ENSRNOG00000032246	Acsm3	12.5985	-2.88062	-5.04269	-2.96914		4.14842	NS	43.1731	-4.88813
ENSRNOG00000007102	Acss1	-7.73816	-45.2725	-4.30862	-5.38827		-37.2352	NS	NS	-13.3732
ENSRNOG00000018755	Acss2	NS	NS	-2.46305	NS		2.0919	NS	NS	2.47651
ENSRNOG00000004448	Acss3	228.336	59.672	60.0811	122.078		7.59039	40.707	3.97211	35.3398
ENSRNOG00000017786	Acta1	NS	14.5241	15.4382	36.1103		NS	NS	NS	6.4671
ENSRNOG00000058039	Acta2	4.47105	3.1166	18.0208	6.41497		NS	31.0473	9.3101	3.93831
ENSRNOG00000036701	Actg1	-3.05689	NS	-5.94075	-7.32211		-3.22663	NS	-2.22368	-2.93785
ENSRNOG00000001408	Actl6b	NS	NS	NS	NS		NS	13.5454	50.2122	NS
ENSRNOG00000056756	Actn1	NS	NS	2.53887	5.2316		NS	NS	NS	4.28826
ENSRNOG00000016789	Actr1b	NS	NS	NS	-2.05577		NS	NS	NS	NS
ENSRNOG00000031855	Actr3b	NS	NS	NS	NS		NS	-2.97599	NS	-6.70474
ENSRNOG00000027908	Actrt3	6.30714	6.18828	7.63951	2.45903		2.71881	15.4376	6.01968	3.70462
ENSRNOG00000006934	Acvr1b	-2.33047	-2.26377	-3.18329	-4.2164		NS	NS	NS	-4.68329
ENSRNOG00000014477	Acvr2b	NS	NS	NS	-2.36171		NS	NS	NS	-2.97267
ENSRNOG00000017901	Acy3	NS	-5.55879	-3.10844	-2.58311		-3.09593	2.70514	NS	NS
ENSRNOG00000042419	Acyp2	NS	8.12206	29.4386	13.4963		NS	6.4489	NS	NS
ENSRNOG00000010265	Ada	6.62669	4.40079	18.6139	6.99459		4.3851	NS	NS	5.32349
ENSRNOG00000054257	Adam10	NS	NS	2.1103	NS		NS	NS	NS	NS
ENSRNOG00000002753	Adam11	NS	NS	28.4631	5.37822		NS	NS	NS	NS
ENSRNOG00000018384	Adam12	-2.20016	-14.4824	3.58965	NS		-3.42833	-2.14648	NS	NS
ENSRNOG00000020590	Adam15	NS	NS	NS	NS		NS	-2.17967	NS	NS
ENSRNOG00000060694	Adam17	NS	NS	2.12732	NS		NS	NS	NS	NS
ENSRNOG00000042980	Adam19	7.49053	85.8141	18.3703	33.7626		NS	3.67968	4.41305	3.67221
ENSRNOG00000042478	Adam22	NS	21.1646	6.27415	6.23758		NS	NS	NS	NS
ENSRNOG00000014518	Adam28	14.8172	-2.26646	259.625	40.913		NS	4.08163	62.1304	9.80346
ENSRNOG00000025728	Adam32	NS	-2.73589	NS	NS		NS	-2.50367	13.2414	2.38889
ENSRNOG00000017231	Adam9	NS	NS	3.97866	2.67619		NS	NS	NS	NS
ENSRNOG00000030724	Adamdec1	13.9842	NS	74.012	9.55579		NS	11.2639	29.9888	15.6592
ENSRNOG00000001607	Adamts1	7.44253	5.74064	29.7973	34.3898		2.26723	5.33053	38.0266	6.44821
ENSRNOG00000008857	Adamts10	NS	NS	NS	NS		-2.78223	NS	NS	NS
ENSRNOG00000018865	Adamts12	-6.25264	-11.4709	NS	NS		-47.1724	-8.13114	-5.93096	-3.38843
ENSRNOG00000000563	Adamts14	NS	-3.45862	NS	-5.37088		-3.67237	-2.09945	NS	-8.10394
ENSRNOG00000009892	Adamts15	NS	-4.61573	-4.19681	NS		2.35882	-2.01649	NS	NS
ENSRNOG00000037080	Adamts17	NS	2.28813	4.86963	NS		NS	NS	3.97211	NS
ENSRNOG00000061484	Adamts2	NS	NS	6.39278	7.21256		NS	NS	NS	NS
ENSRNOG00000027463	Adamts3	NS	-2.8905	NS	NS		NS	-2.02143	NS	NS
ENSRNOG00000003538	Adamts4	-4.82292	-5.36646	NS	NS		-9.95343	-3.75474	-7.48946	-3.85799
ENSRNOG00000028036	Adamts7	NS	3.42122	NS	2.97386		NS	NS	-3.59335	NS
ENSRNOG00000023257	Adamts9	-9.62193	-28.1939	-7.3574	-3.12358		-2.81895	-7.00356	-5.04977	-6.33686
ENSRNOG00000010840	Adamtsl3	NS	NS	NS	6.30219		NS	NS	NS	NS
ENSRNOG00000049385	Adamtsl4	NS	NS	-3.51441	NS		NS	NS	NS	NS
ENSRNOG00000033787	Adamtsl5	NS	-3.29522	NS	NS		NS	NS	NS	NS
ENSRNOG00000054033	Adap1	3.17965	3.32237	7.49974	5.63583		NS	13.6551	7.24573	4.2441
ENSRNOG00000001227	Adarb1	NS	NS	-2.62145	-3.67715		NS	NS	NS	-2.19241
ENSRNOG00000010005	Adck2	NS	NS	-2.25287	NS		NS	NS	NS	NS
ENSRNOG00000043201	Adck3	NS	NS	-9.32097	-8.46791		NS	-2.24638	NS	-2.60492
ENSRNOG00000053410	Adcy10	-4.34496	NS	-14.9617	-34.119		NS	NS	-22.9622	-9.49454
ENSRNOG00000032150	Adcy2	4.06371	NS	16.8029	100.801		-5.78031	8.64545	NS	67.2606
ENSRNOG00000003999	Adcy3	2.43282	2.91896	NS	NS		NS	3.66797	3.32631	2.09959
ENSRNOG00000002229	Adcy5	-12.8269	52.5681	NS	NS		NS	-4.69921	NS	-7.36445
ENSRNOG00000054757	Adcy6	NS	NS	-2.47845	NS		NS	NS	-2.51994	NS
ENSRNOG00000014776	Adcy7	NS	NS	6.42601	NS		-4.25886	NS	-5.48688	NS
ENSRNOG00000004890	Adcy8	-2.09096	-9.35894	12.8093	-2.00006		-3.4424	NS	6.92956	NS
ENSRNOG00000049768	Adcy9	2.70839	NS	NS	2.21077		3.20336	NS	NS	2.8735
ENSRNOG00000015903	Add2	NS	NS	4.76499	NS		NS	NS	NS	NS
ENSRNOG00000012820	Add3	NS	2.11912	NS	NS		NS	2.48964	NS	NS
ENSRNOG00000054955	Adgra1	NS	NS	47.0363	NS		NS	NS	27.8048	NS
ENSRNOG00000012991	Adgra2	NS	NS	7.75983	9.44873		NS	NS	NS	2.7897
ENSRNOG00000004279	Adgra3	-4.4928	NS	NS	NS		NS	NS	-5.03341	NS
ENSRNOG00000014375	Adgrb2	NS	-5.12996	-2.17804	NS		NS	-3.90607	-3.00755	-3.74605
ENSRNOG00000004489	Adgre5	NS	NS	NS	NS		NS	2.78023	NS	NS
ENSRNOG00000025603	Adgrf2	-14.8351	-6.50231	-134.797	-59.3861		NS	-3.15735	-3.82277	-10.2917
ENSRNOG00000012535	Adgrf4	-2.03404	-3.75231	-17.0975	-40.2682		NS	NS	NS	-4.97937
ENSRNOG00000011154	Adgrf5	3.76776	NS	29.6102	288.616		NS	NS	5.45914	5.38547
ENSRNOG00000014963	Adgrg1	-2.84966	-5.64576	NS	-2.26008		-2.14534	-2.17547	NS	-2.4279
ENSRNOG00000032472	Adgrg2	NS	3.67526	NS	NS		-2.92373	3.22778	NS	NS
ENSRNOG00000011411	Adgrg6	NS	NS	2.50069	2.39931		NS	NS	NS	NS
ENSRNOG00000029134	Adgrl1	-3.41593	-7.60393	NS	-5.38981		-2.15395	-7.40704	-3.55278	-2.65228
ENSRNOG00000032660	Adgrl2	NS	-2.42225	NS	-2.16099		NS	-2.01796	NS	NS
ENSRNOG00000016306	Adgrv1	NS	NS	3.03158	-3.39036		NS	2.25037	4.33712	-2.13894
ENSRNOG00000032959	Adh7	-10.4465	-94.4057	-24.8578	-32.4356		-100.24	-12.2003	NS	-4.6576
ENSRNOG00000007069	Adhfe1	NS	NS	-2.13779	NS		NS	NS	2.61218	2.31252
ENSRNOG00000001821	Adipoq	2050.45	26.0592	296.392	224.95		48.0137	3.28524	22.3523	217.94
ENSRNOG00000012325	Adk	NS	NS	NS	2.13153		2.06416	NS	NS	NS
ENSRNOG00000027030	Adm	2.14769	3.09236	NS	NS		NS	NS	5.28382	NS
ENSRNOG00000029830	Adm2	NS	-2.21532	NS	NS		-4.81878	-2.29329	NS	NS
ENSRNOG00000001302	Adora2a	10.3034	21.8317	75.0509	4.84567		NS	4.63496	30.1038	10.9807
ENSRNOG00000002922	Adora2b	NS	4.00042	-2.49394	NS		NS	4.86102	NS	NS
ENSRNOG00000021256	Adra1d	17.266	NS	39.2069	11.5404		NS	NS	NS	NS
ENSRNOG00000047545	Adra2a	NS	10.981	9.07437	2.74093		NS	11.2	4.78907	NS
ENSRNOG00000017002	Adrb1	NS	NS	21.1848	14.8246		NS	NS	45.3857	NS
ENSRNOG00000019217	Adrb2	7.38506	NS	NS	6.30404		4.12347	2.77876	4.04913	5.84941
ENSRNOG00000046763	Adssl1	2.30701	4.28253	NS	NS		NS	2.0768	3.67699	2.67101
ENSRNOG00000014481	Adtrp	NS	-3.16917	-64.6436	NS		2.13639	-2.72081	-2.21247	2.69867
ENSRNOG00000013720	Aebp1	-12.8708	-5.19423	-8.97446	-7.13603		-12.2937	-8.00293	-7.10956	-12.3232
ENSRNOG00000018421	Aen	NS	NS	3.02678	2.58972		2.22706	NS	NS	2.16875
ENSRNOG00000019403	Afap1l1	-3.58909	-5.69567	NS	NS		-3.76847	-3.70444	-6.7604	-3.24165
ENSRNOG00000017164	Afap1l2	NS	NS	-3.59343	NS		NS	NS	NS	NS
ENSRNOG00000052572	Aff2	NS	-3.26632	49.372	31.7097		NS	NS	46.0706	8.69954
ENSRNOG00000018830	Aff3	NS	-8.64187	NS	7.468		-9.17596	-9.35726	-7.73918	-4.88813
ENSRNOG00000050205	Afmid	12.4094	2.65842	12.4975	9.73656		3.54974	NS	17.4021	18.7201
ENSRNOG00000000108	Aga	-3.87113	NS	NS	-2.12568		-3.35242	NS	NS	NS
ENSRNOG00000012764	Agap3	NS	NS	-2.14838	NS		NS	NS	NS	NS
ENSRNOG00000008467	Agbl2	NS	7.19022	24.5364	12.4433		NS	6.22506	11.0935	NS
ENSRNOG00000010397	Agbl3	-4.9749	NS	NS	-3.10357		-6.50446	NS	NS	-5.14132
ENSRNOG00000008612	Agbl5	NS	NS	NS	-2.14188		NS	NS	NS	NS
ENSRNOG00000000439	Ager	NS	NS	-2.46244	-2.12574		-2.62394	NS	-2.04479	NS
ENSRNOG00000015619	Agfg1	NS	NS	NS	NS		NS	NS	NS	2.06418
ENSRNOG00000001404	Agfg2	NS	-2.20293	NS	NS		-2.31978	NS	NS	NS
ENSRNOG00000025596	Ago4	NS	-2.01163	-4.02691	-4.52749		NS	NS	NS	-2.22088
ENSRNOG00000001205	Agpat3	-2.0025	NS	NS	NS		NS	NS	NS	NS
ENSRNOG00000028623	Agpat5	2.3818	NS	NS	NS		2.52573	2.66921	NS	NS
ENSRNOG00000001547	Agps	2.46481	NS	3.22338	3.19011		2.18984	2.08001	NS	2.73838
ENSRNOG00000004994	Agr3	3.6107	NS	57.3093	4.45541		NS	NS	NS	4.68745
ENSRNOG00000039300	Ahcyl2	NS	-2.43069	NS	NS		NS	NS	NS	NS
ENSRNOG00000042855	Ahdc1	NS	NS	-2.45702	NS		NS	NS	NS	NS
ENSRNOG00000028545	Ahnak2	-3.70052	-3.58563	-15.0464	-3.47127		NS	-3.31273	-4.7252	-2.53615
ENSRNOG00000004342	Ahr	NS	-2.37904	NS	NS		NS	NS	NS	NS
ENSRNOG00000014721	Ahrr	NS	2.39903	-5.40464	2.17665		NS	2.88676	NS	2.63813
ENSRNOG00000058805	Aida	NS	-2.20852	NS	NS		NS	NS	NS	NS
ENSRNOG00000009951	Aif1l	18.7441	13.2593	15.1742	33.5107		2.08998	7.49848	11.9616	14.4324
ENSRNOG00000037957	Aifm3	NS	NS	-3.508	-2.58644		-2.59239	NS	NS	-3.31704
ENSRNOG00000025998	Aim1	NS	-2.53521	-2.15563	NS		NS	NS	NS	NS
ENSRNOG00000003480	Aim2	12.7699	-2.89236	NS	NS		8.75708	7.76899	5.81921	2.03918
ENSRNOG00000001213	Aire	NS	-2.24248	-8.34942	NS		4.27538	-4.11978	NS	2.59523
ENSRNOG00000049056	Ak1	2.06531	-2.3514	NS	NS		NS	NS	NS	2.67259
ENSRNOG00000045738	Ak4	NS	NS	-3.96466	NS		NS	-3.01808	-2.52555	NS
ENSRNOG00000019549	Akap12	234.197	709.688	715.793	629.187		5.5579	130.708	252.5	182.964
ENSRNOG00000010964	Akap13	NS	NS	2.06298	NS		NS	NS	2.98199	NS
ENSRNOG00000009746	Akap17b	NS	8.87388	4.26814	6.8149		NS	11.6175	4.87767	3.00789
ENSRNOG00000011504	Akap2	4.56956	NS	22.795	19.5874		NS	3.75552	NS	3.00115
ENSRNOG00000006355	Akap8l	NS	NS	-2.25513	-2.00034		-2.30961	NS	NS	NS
ENSRNOG00000026319	Akap9	NS	-2.25552	NS	NS		NS	NS	NS	NS
ENSRNOG00000026610	Akirin1	NS	NS	2.11887	NS		NS	NS	NS	NS
ENSRNOG00000008005	Akna	NS	9.83831	18.3703	11.3865		2.95565	NS	4.1668	NS
ENSRNOG00000028025	Aknad1	2.18296	NS	-7.42847	NS		2.0343	NS	NS	NS
ENSRNOG00000009513	Akr1b1	NS	NS	4.39744	3.69995		NS	NS	NS	4.21895
ENSRNOG00000009734	Akr1b8	NS	NS	2.45893	2.42426		2.24576	NS	NS	3.65175
ENSRNOG00000033010	Akr1c12	38.9889	NS	17.598	43.663		27.0098	NS	5.89159	58.1168
ENSRNOG00000017672	Akr1c14	NS	NS	NS	33.0662		NS	6.29076	NS	NS
ENSRNOG00000017165	Akr1e2	-2.00679	NS	NS	NS		-2.63937	NS	NS	NS
ENSRNOG00000017899	Akr7a3	NS	-3.67532	NS	2.6411		5.32559	NS	3.96411	9.03397
ENSRNOG00000056596	Alas1	NS	2.40633	3.00674	NS		NS	NS	NS	NS
ENSRNOG00000017619	Aldh1a1	-3.32609	-23.7536	-17.2761	NS		-7.32934	-11.0284	-12.6267	NS
ENSRNOG00000052070	Aldh1a3	NS	-2.02362	84.2345	NS		-3.58345	NS	8.47888	NS
ENSRNOG00000017878	Aldh1a7	38.0038	10.2969	NS	10.4697		25.0081	24.4796	12.2472	18.2675
ENSRNOG00000047023	Aldh1l1	-7.66503	-9.70051	-5.30338	-9.8875		-420.118	NS	NS	-12.2848
ENSRNOG00000008586	Aldh1l2	NS	-3.22648	3.13141	5.24031		6.06899	NS	NS	NS
ENSRNOG00000001344	Aldh2	NS	NS	NS	NS		NS	NS	NS	2.1515
ENSRNOG00000002331	Aldh3a1	-6.15189	NS	NS	NS		-22.7036	NS	NS	NS
ENSRNOG00000017512	Aldh3b1	NS	13.0861	53.4747	13.1265		NS	NS	NS	NS
ENSRNOG00000004027	Aldh9a1	NS	-2.77708	NS	NS		NS	-2.00294	NS	NS
ENSRNOG00000052802	Aldoa	NS	NS	NS	NS		NS	-2.2197	NS	NS
ENSRNOG00000030869	Aldoart2	NS	NS	4.8487	NS		NS	NS	NS	NS
ENSRNOG00000006807	Aldob	-10.0632	-11.7168	-110.709	-65.1854		-12.441	-10.5915	-31.3358	-61.9586
ENSRNOG00000011452	Aldoc	-2.1624	-2.83279	-6.4378	-3.24936		NS	-3.62671	-2.0236	NS
ENSRNOG00000014511	Alg10	NS	NS	2.1996	2.10132		NS	NS	NS	NS
ENSRNOG00000006369	Alg2	-2.06078	NS	NS	NS		NS	NS	NS	NS
ENSRNOG00000058694	Alg5	NS	NS	2.15053	NS		NS	NS	NS	NS
ENSRNOG00000028341	Alkbh5	NS	NS	NS	NS		2.00218	NS	NS	NS
ENSRNOG00000047089	Alkbh7	NS	NS	-2.8082	NS		NS	NS	NS	NS
ENSRNOG00000027037	Alox12	NS	3.20884	NS	-6.56697		-3.03418	14.9684	-2.47068	-2.21582
ENSRNOG00000022210	Alox12b	-19.613	-34.4816	-60.362	-27.5301		NS	-37.3361	-10.6971	-22.1154
ENSRNOG00000019183	Alox15	NS	16.8021	8.63079	NS		-5.29774	NS	11.9104	NS
ENSRNOG00000012972	Alox5	4.64684	NS	3.40996	3.68422		2.66579	NS	NS	2.49515
ENSRNOG00000007454	Aloxe3	-2.39926	-2.64586	-6.41624	-2.29804		NS	NS	-2.57473	NS
ENSRNOG00000017421	Alpk2	206.111	21.8525	-2.09944	-3.56847		11.6777	9.9555	-3.10044	-5.8748
ENSRNOG00000013954	Alpl	6.68149	9.70787	114.552	6.46136		NS	22.6263	10.0535	NS
ENSRNOG00000024917	Als2cr12	8.98384	4.99239	10.388	13.6445		2.97031	15.7305	5.61591	6.15136
ENSRNOG00000018662	Amacr	-2.00388	-2.48487	NS	-2.50056		-3.17365	-2.74134	-2.68658	NS
ENSRNOG00000007984	Amer1	2.07295	NS	NS	NS		NS	2.07701	NS	NS
ENSRNOG00000045665	Amigo1	2.08048	2.74267	2.70328	NS		NS	2.33903	NS	NS
ENSRNOG00000007032	Amigo2	NS	5.88105	12.5831	16.6164		-3.83422	NS	5.16513	3.37544
ENSRNOG00000022166	Ammecr1	2.66793	NS	NS	2.0878		3.59161	2.16714	NS	2.73371
ENSRNOG00000009050	Amn	-3.09903	NS	NS	-2.08943		NS	NS	NS	NS
ENSRNOG00000036917	Amn1	2.49558	-2.52894	NS	NS		2.48447	2.47273	NS	2.1573
ENSRNOG00000007345	Amot	6.92684	13.8732	26.826	14.2684		NS	NS	NS	6.03492
ENSRNOG00000008990	Amotl1	NS	NS	-2.01397	NS		NS	NS	NS	NS
ENSRNOG00000008487	Amotl2	NS	2.15324	NS	NS		NS	NS	NS	NS
ENSRNOG00000018656	Ampd1	NS	2.14932	3.13713	2.0509		NS	NS	2.66637	NS
ENSRNOG00000050214	Amt	NS	NS	2.47786	NS		NS	NS	NS	NS
ENSRNOG00000024264	Amz1	NS	NS	NS	NS		NS	-3.03518	-3.07148	NS
ENSRNOG00000016678	Angptl2	NS	NS	4.25498	2.61161		NS	NS	NS	NS
ENSRNOG00000007545	Angptl4	-2.47937	NS	30.8127	7.53323		NS	3.14155	9.51422	NS
ENSRNOG00000011076	Ank2	4.69517	3.07128	4.77578	2.47703		2.83071	5.10103	NS	NS
ENSRNOG00000053288	Ank3	NS	NS	NS	-2.65885		NS	NS	NS	-2.31737
ENSRNOG00000015554	Ankdd1a	NS	NS	2.08563	NS		NS	NS	NS	NS
ENSRNOG00000010960	Ankh	NS	-2.24675	NS	-4.44993		NS	-3.76782	NS	-4.11395
ENSRNOG00000025037	Ankk1	4.55663	4.50995	113.982	23.8803		-2.58503	2.38918	8.8026	7.32203
ENSRNOG00000017156	Ankle1	-3.09839	NS	-4.12154	-2.41595		NS	NS	-2.56318	-3.23895
ENSRNOG00000018598	Ankrd1	7.39973	30.1139	101.679	35.3637		NS	13.3312	NS	3.63088
ENSRNOG00000013618	Ankrd10	NS	NS	-2.89917	-2.11372		NS	NS	NS	NS
ENSRNOG00000014742	Ankrd13b	NS	NS	-2.08987	NS		NS	NS	NS	NS
ENSRNOG00000019190	Ankrd22	NS	NS	NS	-2.96754		NS	NS	NS	NS
ENSRNOG00000046744	Ankrd29	2.41202	NS	-4.58825	-2.82852		NS	2.3516	NS	NS
ENSRNOG00000011856	Ankrd29	3.36853	NS	NS	NS		2.03223	2.77482	NS	NS
ENSRNOG00000025108	Ankrd35	-7.08535	-16.7279	-3.7405	-30.2864		-3.18498	-4.57636	NS	-3.38637
ENSRNOG00000056767	Ankrd36	22.5488	39.8978	15.3738	5.44946		15.3523	38.9473	NS	NS
ENSRNOG00000031335	Ankrd37	-3.53805	-2.00213	-3.01924	-3.11974		-2.64823	-3.75789	-2.67528	-2.17782
ENSRNOG00000009664	Ankrd42	NS	NS	NS	-2.16525		-2.26275	NS	NS	NS
ENSRNOG00000021384	Ankrd44	NS	2.20292	NS	NS		NS	NS	2.65564	NS
ENSRNOG00000010534	Ankrd50	NS	NS	NS	2.25884		NS	NS	NS	NS
ENSRNOG00000007110	Ankrd6	2.83027	3.78878	2.18174	3.67637		2.54172	2.70044	NS	3.66032
ENSRNOG00000043331	Ankrd65	2.20783	-2.14175	NS	NS		2.59752	NS	NS	NS
ENSRNOG00000023309	Anks6	2.34509	2.43747	NS	2.28747		2.19307	NS	NS	2.09763
ENSRNOG00000014343	Anln	NS	NS	-2.06649	NS		NS	NS	NS	NS
ENSRNOG00000018113	Anlnl1	NS	NS	-2.78468	NS		NS	NS	NS	NS
ENSRNOG00000004731	Ano3	2.47476	3.50734	31.0935	10.0773		5.28275	NS	NS	3.55682
ENSRNOG00000015972	Ano5	8.18071	NS	4.54378	5.56481		NS	67.6029	NS	NS
ENSRNOG00000006995	Ano6	NS	NS	2.14289	NS		NS	NS	NS	NS
ENSRNOG00000023427	Ano7	NS	NS	NS	NS		NS	82.6202	NS	NS
ENSRNOG00000015830	Ano9	-2.32834	-2.19667	-7.7992	-4.61622		NS	NS	NS	-2.74594
ENSRNOG00000014610	Anpep	-115.291	-17.2213	-178.645	-35.3352		-81.5001	-39.486	-78.2625	-326.454
ENSRNOG00000008678	Antxr1	2.07238	3.0023	-7.12031	-2.23308		NS	3.23302	NS	-3.04789
ENSRNOG00000000081	Antxr2	NS	NS	9.0267	NS		NS	NS	NS	NS
ENSRNOG00000052152	Antxrl	NS	-2.36854	NS	NS		NS	-2.56197	NS	5.04199
ENSRNOG00000017469	Anxa1	NS	NS	-2.05463	NS		NS	NS	NS	NS
ENSRNOG00000002045	Anxa3	5.89163	4.26826	5.17754	7.10011		2.77209	3.94418	6.65082	6.50668
ENSRNOG00000014453	Anxa5	NS	NS	2.57286	2.24265		NS	NS	NS	NS
ENSRNOG00000010668	Anxa6	NS	NS	3.07508	3.96594		NS	NS	NS	2.78298
ENSRNOG00000060949	Anxa8	NS	NS	-3.97788	-2.67988		NS	NS	NS	NS
ENSRNOG00000021134	Anxa9	NS	-3.07727	NS	NS		NS	11.8791	11.601	NS
ENSRNOG00000051307	Aoc3	4.11082	10.1057	3.37136	3.19913		NS	6.05805	4.34341	4.21093
ENSRNOG00000015354	Aox1	NS	NS	3.30872	NS		NS	NS	12.1361	NS
ENSRNOG00000033923	Aox2	2.2311	4.94299	6.49906	3.99409		NS	2.36902	7.31027	3.70926
ENSRNOG00000062125	Aox3	-5.43424	NS	NS	NS		-5.85687	NS	13.027	-5.40403
ENSRNOG00000049873	Ap1s3	3.93987	NS	2.61847	NS		2.70509	2.78882	5.42362	2.79372
ENSRNOG00000019534	Ap2a2	NS	NS	NS	2.60932		NS	NS	NS	2.06868
ENSRNOG00000019249	Ap3b2	33.4915	15.2433	12.6901	6.52785		NS	83.0343	39.6195	NS
ENSRNOG00000018650	Ap3m2	NS	-2.02045	NS	NS		NS	NS	NS	NS
ENSRNOG00000001353	Ap4m1	NS	NS	-2.21054	-2.60727		NS	NS	NS	-2.11813
ENSRNOG00000026114	Ap5b1	NS	2.34599	NS	NS		NS	NS	NS	NS
ENSRNOG00000021249	Ap5s1	NS	NS	-2.32952	NS		NS	NS	-2.77635	NS
ENSRNOG00000001107	Ap5z1	NS	NS	NS	-2.13665		-2.36475	NS	NS	NS
ENSRNOG00000014928	Apba1	-5.97221	NS	NS	-10.4139		-6.43668	NS	NS	-7.66723
ENSRNOG00000018020	Apbb1	-2.86896	NS	NS	NS		-2.06795	-2.39764	-3.02432	NS
ENSRNOG00000017849	Apbb3	NS	NS	NS	NS		NS	NS	-2.20498	NS
ENSRNOG00000033791	Apc2	22.2587	6.88731	28.5713	22.5447		23.3004	3.41412	16.768	40.214
ENSRNOG00000043304	Apcdd1	NS	NS	10.2035	6.43803		NS	NS	NS	NS
ENSRNOG00000009086	Apcs	NS	7.29009	54.8952	NS		NS	NS	32.803	NS
ENSRNOG00000009663	Apex1	NS	NS	2.06979	NS		NS	NS	NS	NS
ENSRNOG00000043059	Aplf	NS	NS	NS	-2.21475		-2.17612	NS	NS	NS
ENSRNOG00000020851	Aplp1	-3.41665	-3.36657	-2.67412	-4.13482		-3.79313	-2.7393	-2.85469	-3.65904
ENSRNOG00000047179	Aplp2	NS	NS	NS	NS		-2.09023	NS	NS	NS
ENSRNOG00000006795	Apmap	NS	NS	NS	NS		NS	NS	NS	-2.17065
ENSRNOG00000015411	Apobec1	48.8773	10.7389	47.5403	13.9518		5.68899	196.444	76.9879	12.3722
ENSRNOG00000016852	Apobec3b	2.58048	2.82074	5.77313	5.31418		2.53995	2.75797	3.37477	4.88404
ENSRNOG00000018426	Apoc1	-13.6228	-41.483	-13.9754	-74.0587		-19.6983	NS	-5.38084	-40.6412
ENSRNOG00000018454	Apoe	-50.2802	-33.4899	-136.356	-235.56		-52.7588	-5.63418	-13.1178	-189.99
ENSRNOG00000042771	Apol3	17.2156	21.0447	431.113	73.6155		NS	NS	29.9185	44.0221
ENSRNOG00000023410	Apol9a	4.24015	NS	NS	-2.44574		NS	NS	3.47776	NS
ENSRNOG00000007830	Apold1	-6.80328	-5.01459	-12.1922	-6.46469		-3.1941	-5.50384	-5.6745	-5.4843
ENSRNOG00000000850	Apom	-2.40342	NS	NS	-2.34301		-2.31705	NS	NS	-2.42877
ENSRNOG00000006997	App	NS	NS	-3.54525	-2.36575		NS	NS	NS	-2.1953
ENSRNOG00000008174	Appl2	NS	NS	NS	NS		NS	NS	NS	-2.10409
ENSRNOG00000011648	Aqp1	NS	-4.31375	NS	2.25552		-2.6361	-3.79754	NS	-4.35263
ENSRNOG00000009797	Aqp3	NS	NS	2.2027	NS		2.75352	4.0979	4.65972	NS
ENSRNOG00000051970	Aqp5	NS	49.9558	-3.64963	163.493		NS	NS	4.8599	3.48109
ENSRNOG00000061883	Aqp9	3.86697	-21.1431	NS	-6.03082		7.18362	2.20929	NS	4.24628
ENSRNOG00000005639	Ar	23.7284	4.47817	-17.8068	NS		12.771	23.1766	10.2959	NS
ENSRNOG00000043465	Arc	-3.59303	NS	-3.42559	-4.20002		NS	-2.086	NS	-2.31423
ENSRNOG00000002754	Areg	6.0729	6.33556	12.9738	7.32312		6.17714	4.51729	12.3649	6.74263
ENSRNOG00000007806	Arf5	NS	NS	-2.14993	NS		NS	NS	NS	NS
ENSRNOG00000011460	Arfgef3	9.21312	10.5368	6.97344	NS		NS	16.2387	5.87386	2.21425
ENSRNOG00000013304	Arg1	NS	NS	9.53242	NS		NS	NS	5.29591	NS
ENSRNOG00000053811	Arg2	NS	NS	3.55335	NS		NS	NS	NS	NS
ENSRNOG00000011245	Arhgap18	5.93584	2.85533	4.1313	3.09631		4.01096	NS	6.04463	6.65856
ENSRNOG00000048166	Arhgap19	NS	3.01631	NS	2.0258		NS	NS	NS	NS
ENSRNOG00000025624	Arhgap20	5.16673	35.8568	69.004	9.98913		NS	11.3034	5.19589	11.4387
ENSRNOG00000024728	Arhgap22	NS	NS	NS	NS		NS	NS	NS	-2.59038
ENSRNOG00000056944	Arhgap24	-13.9757	-22.5194	3.21908	NS		-4.4402	-12.2532	NS	-3.72923
ENSRNOG00000013920	Arhgap26	NS	5.83304	127.437	33.3769		2.49706	NS	8.26861	2.7063
ENSRNOG00000017065	Arhgap28	-7.98903	NS	-2.93053	-9.12608		-7.77979	-2.13636	-2.55566	-410.745
ENSRNOG00000004192	Arhgap30	NS	2.74623	4.16303	NS		NS	2.79236	7.6481	2.67675
ENSRNOG00000003088	Arhgap31	-5.53217	NS	NS	NS		-5.03916	-8.90053	-3.8953	-12.3015
ENSRNOG00000024677	Arhgap33	-6.21206	NS	-5.3821	-3.43094		-2.42437	NS	-3.86662	-4.17157
ENSRNOG00000015359	Arhgap40	NS	3.54878	NS	NS		NS	NS	NS	NS
ENSRNOG00000003603	Arhgap44	NS	NS	NS	NS		2.40996	NS	NS	-3.54201
ENSRNOG00000003956	Arhgap6	18.226	6.78671	287.11	67.1772		NS	9.98627	72.2225	18.0281
ENSRNOG00000033570	Arhgap8	5.92965	52.1828	125.658	62.0318		NS	49.1731	103.283	8.79524
ENSRNOG00000006946	Arhgap9	NS	-3.28663	2.67195	NS		NS	NS	NS	-2.37241
ENSRNOG00000005809	Arhgdib	96.8443	NS	44.8427	52.9953		7.91962	7.46476	78.1854	47.6239
ENSRNOG00000012561	Arhgef10	NS	NS	-2.49481	-2.39973		NS	NS	NS	NS
ENSRNOG00000047967	Arhgef19	-22.2174	-9.60682	-3.59014	-6.55512		-11.7964	-4.41268	-9.19914	-7.25637
ENSRNOG00000014549	Arhgef26	-2.02971	14.0816	3.66366	5.50536		-2.95405	3.7402	3.01798	-3.41678
ENSRNOG00000025502	Arhgef37	-2.57079	-2.88193	-18.2834	-10.6788		-2.04968	NS	-2.93059	-5.09873
ENSRNOG00000021433	Arhgef39	-2.92807	NS	-2.67065	NS		NS	NS	-2.49022	NS
ENSRNOG00000014035	Arhgef4	NS	NS	-2.84772	-3.08873		NS	NS	NS	NS
ENSRNOG00000052354	Arhgef40	-2.29518	NS	7.28783	3.70812		-10.5156	NS	NS	2.27623
ENSRNOG00000005506	Arhgef5	NS	-2.23313	NS	NS		NS	NS	NS	NS
ENSRNOG00000000869	Arhgef6	NS	3.75681	NS	NS		-21.283	5.71907	3.66046	NS
ENSRNOG00000007733	Arhgef9	3.35732	3.52822	2.58336	NS		NS	NS	3.096	3.92976
ENSRNOG00000026435	Arid3a	NS	-3.09836	-3.01283	-3.08393		-2.49867	NS	-3.68219	-2.80095
ENSRNOG00000019677	Arid3b	-4.91546	NS	14.5117	11.4462		-5.29774	NS	NS	NS
ENSRNOG00000015382	Arid5a	-5.53933	-6.95553	-2.20615	-3.69354		NS	-4.13526	NS	-6.08764
ENSRNOG00000045948	Arl10	NS	NS	NS	NS		NS	NS	-2.14093	NS
ENSRNOG00000049827	Arl14	NS	NS	95.3588	NS		NS	NS	27.3855	NS
ENSRNOG00000011105	Arl15	NS	-2.29613	-2.29994	NS		NS	-2.11903	NS	NS
ENSRNOG00000004282	Arl4a	NS	NS	2.39387	NS		NS	NS	NS	NS
ENSRNOG00000020770	Arl4d	3.00322	NS	-2.85013	NS		NS	NS	NS	NS
ENSRNOG00000036880	Arl5c	NS	21.1513	44.6587	9.2461		NS	22.9967	39.6018	NS
ENSRNOG00000001689	Arl6	-2.00206	NS	NS	NS		-2.04642	NS	NS	NS
ENSRNOG00000055860	Arl8b	NS	NS	-2.01441	-2.40709		NS	NS	NS	NS
ENSRNOG00000026217	Armc2	NS	NS	6.89394	NS		NS	NS	NS	2.86985
ENSRNOG00000025705	Armcx2	NS	NS	12.0644	9.22125		NS	NS	NS	NS
ENSRNOG00000025730	Armcx3	NS	NS	-3.80719	NS		NS	NS	NS	NS
ENSRNOG00000043128	Armcx4	NS	30.6075	9.52856	23.7891		NS	NS	NS	5.38547
ENSRNOG00000037707	Armcx6	2.19468	NS	-12.6548	NS		9.77138	-7.08021	-2.86732	8.80247
ENSRNOG00000031174	Arnt	NS	NS	-2.48384	-2.1875		NS	NS	NS	NS
ENSRNOG00000013017	Arnt2	7.53685	2.4055	14.3726	4.87678		NS	NS	5.58782	3.89055
ENSRNOG00000001830	Arntl2	-3.2947	-20.1867	-3.53547	-4.10512		-2.47478	-8.46338	-3.6191	NS
ENSRNOG00000000991	Arpc1b	NS	-2.16438	NS	NS		NS	NS	NS	NS
ENSRNOG00000023086	Arpp19	NS	NS	NS	NS		NS	NS	-2.17086	NS
ENSRNOG00000030404	Arrb1	25.6283	2.46265	27.2953	28.5804		4.80603	NS	11.0872	35.0766
ENSRNOG00000019308	Arrb2	-2.52436	NS	NS	NS		-2.04404	NS	-2.10515	NS
ENSRNOG00000019009	Arrdc2	NS	NS	2.39498	NS		NS	NS	NS	NS
ENSRNOG00000045649	Arrdc3	NS	-2.30836	NS	-2.92471		-2.10651	NS	-2.22239	NS
ENSRNOG00000010775	Arrdc4	NS	NS	2.02374	NS		NS	NS	2.82614	NS
ENSRNOG00000012953	Arsa	NS	NS	-2.11243	-2.16431		NS	NS	NS	NS
ENSRNOG00000011150	Arsb	NS	NS	3.51564	NS		NS	NS	NS	NS
ENSRNOG00000026060	Arsi	49.9183	65.9699	NS	51.0568		NS	12.2629	16.3131	4.87134
ENSRNOG00000005670	Art4	2.09467	NS	NS	NS		NS	NS	NS	NS
ENSRNOG00000019842	Artn	NS	NS	-7.69781	NS		NS	NS	-2.4444	NS
ENSRNOG00000020081	As3mt	4.18691	NS	3.61571	2.86571		-2.47605	3.07382	2.53597	-3.06512
ENSRNOG00000012196	Asah2	13.7723	30.7384	31.2874	18.211		2.85834	10.8364	18.5511	11.2967
ENSRNOG00000058733	Asap1	NS	2.24339	NS	NS		NS	NS	NS	NS
ENSRNOG00000061519	Asap2	2.23817	NS	NS	NS		NS	NS	NS	NS
ENSRNOG00000020322	Asb1	NS	NS	-2.25051	NS		NS	NS	NS	NS
ENSRNOG00000006365	Asb15	-286.005	-129.829	-64.0269	-99.7426		-308.248	-314.339	-259.982	-94.805
ENSRNOG00000051619	Asb2	NS	NS	26.1231	NS		NS	NS	NS	NS
ENSRNOG00000013795	Asb7	2.34414	NS	NS	NS		NS	NS	NS	NS
ENSRNOG00000005115	Asf1b	NS	2.04444	NS	NS		NS	NS	NS	NS
ENSRNOG00000059765	Asic1	NS	8.24348	11.8138	27.3249		4.28641	4.20336	3.40151	6.86782
ENSRNOG00000058308	Asic2	-12.0244	-47.2708	-5.44456	NS		NS	-29.5511	-5.33347	NS
ENSRNOG00000000903	Asl	-3.24361	-2.76836	NS	-2.58188		-3.79958	NS	NS	-3.15297
ENSRNOG00000028166	Asmtl	NS	NS	-2.10861	-2.34895		NS	-2.12316	NS	NS
ENSRNOG00000007546	Asns	NS	NS	NS	NS		2.31565	NS	NS	NS
ENSRNOG00000012843	Aspg	NS	-3.6842	-10.1041	-5.66239		NS	NS	NS	-2.84859
ENSRNOG00000012318	Aspm	-2.01654	NS	NS	NS		NS	NS	-2.17499	NS
ENSRNOG00000015410	Aspn	NS	-3.26632	-32.1763	-32.8145		-5.03916	NS	NS	-31.1901
ENSRNOG00000020202	Asrgl1	2.89102	3.83134	NS	3.56914		NS	NS	NS	2.06223
ENSRNOG00000008837	Ass1	NS	-5.03199	35.6003	8.65085		2.32572	-5.44855	NS	2.77334
ENSRNOG00000025604	Atad2	NS	2.59101	NS	NS		2.11578	2.24293	NS	NS
ENSRNOG00000018118	Atad3a	NS	2.0397	2.17046	2.22589		2.25136	NS	NS	NS
ENSRNOG00000021903	Atad5	NS	3.24642	NS	NS		2.20481	2.71004	NS	NS
ENSRNOG00000000809	Atat1	NS	NS	NS	NS		-2.68875	NS	NS	NS
ENSRNOG00000003745	Atf3	NS	5.15191	2.19118	NS		2.49462	NS	5.12868	NS
ENSRNOG00000020060	Atf5	NS	-2.38243	NS	NS		NS	NS	NS	-2.15996
ENSRNOG00000025522	Atf7ip2	NS	-2.30002	NS	NS		NS	NS	2.69646	NS
ENSRNOG00000019413	Atg16l2	-2.93381	NS	NS	NS		-2.41532	NS	NS	-2.18922
ENSRNOG00000060707	Atg2a	NS	NS	-2.32522	-2.55829		NS	NS	NS	NS
ENSRNOG00000002094	Atg3	NS	NS	-2.13531	NS		NS	NS	NS	NS
ENSRNOG00000047625	Atg4d	NS	-2.4226	-2.83682	-2.61415		NS	NS	NS	-2.02196
ENSRNOG00000023449	Atg9b	NS	-2.78668	-4.84077	-8.52122		-2.12349	NS	-2.07835	-3.00023
ENSRNOG00000014783	Athl1	NS	2.47053	NS	NS		NS	NS	NS	-6.14445
ENSRNOG00000015511	Atic	NS	NS	NS	2.14992		NS	NS	NS	NS
ENSRNOG00000005063	Atl1	NS	2.99708	2.26601	2.34141		NS	NS	NS	NS
ENSRNOG00000021203	Atl3	2.22223	NS	NS	NS		NS	NS	NS	NS
ENSRNOG00000010716	Atoh8	NS	NS	-16.1383	-12.4884		-3.6759	NS	-8.86833	-17.3762
ENSRNOG00000056228	Atp10a	-18.2788	-5.99049	NS	5.5112		NS	-3.56918	NS	-2.52884
ENSRNOG00000003781	Atp10b	NS	-6.13743	NS	-4.0796		NS	3.99781	NS	-4.02374
ENSRNOG00000002312	Atp10d	2.20367	NS	NS	NS		NS	NS	NS	NS
ENSRNOG00000017154	Atp11a	2.31458	2.65975	NS	2.02504		NS	2.09573	NS	2.12768
ENSRNOG00000020685	Atp12a	-58.7752	-116.111	-107.948	-259.853		-141.646	-32.8624	NS	-246.99
ENSRNOG00000001714	Atp13a4	NS	NS	NS	NS		NS	6.22404	-3.92448	NS
ENSRNOG00000030019	Atp1a1	NS	NS	-2.49343	-2.72027		NS	NS	NS	NS
ENSRNOG00000020263	Atp1a3	NS	15.965	32.8717	5.11888		NS	7.11863	16.5962	NS
ENSRNOG00000002934	Atp1b1	NS	NS	6.07926	NS		NS	2.54719	8.22055	NS
ENSRNOG00000011501	Atp1b3	NS	-2.79266	-2.65516	-4.61372		NS	NS	NS	-2.92011
ENSRNOG00000047124	Atp2a1	NS	-3.27635	-3.57393	-2.51138		NS	NS	-2.53615	NS
ENSRNOG00000017912	Atp2a3	33.289	31.9004	125.115	153.117		11.8919	29.38	19.701	13.5531
ENSRNOG00000004026	Atp2b1	NS	-2.20657	NS	NS		NS	NS	NS	NS
ENSRNOG00000003031	Atp2b4	-6.73966	-11.392	-2.58118	-4.57668		-9.08329	-6.46705	-6.83262	-5.61089
ENSRNOG00000049334	Atp2c2	NS	NS	-4.58486	-4.02712		NS	NS	NS	NS
ENSRNOG00000007235	Atp5g1	NS	NS	2.50538	2.19334		NS	NS	NS	NS
ENSRNOG00000003858	Atp6ap2	NS	3.29126	NS	NS		NS	NS	NS	NS
ENSRNOG00000013428	Atp6v0a4	-9.58817	-12.8884	-23.3224	-11.4978		-4.4486	-12.1221	NS	-6.50326
ENSRNOG00000003269	Atp6v0e1	NS	-2.05698	NS	NS		NS	NS	NS	NS
ENSRNOG00000050553	Atp6v1c2	-15.6026	-5.60264	-10.827	-14.4859		-10.0208	-7.07993	-4.48812	-17.8364
ENSRNOG00000011905	Atp6v1e1	NS	NS	-2.66115	-3.50974		-2.13854	NS	NS	-2.45544
ENSRNOG00000030862	Atp6v1h	NS	NS	-2.31116	-2.05375		NS	NS	NS	NS
ENSRNOG00000061367	Atp7a	NS	NS	NS	NS		NS	2.5135	NS	NS
ENSRNOG00000012878	Atp7b	NS	NS	-2.20805	NS		NS	NS	NS	NS
ENSRNOG00000008053	Atp8a2	-13.8917	-12.0751	NS	NS		NS	-3.70302	-3.50231	NS
ENSRNOG00000024952	Atp8b1	NS	NS	3.47462	NS		NS	NS	2.73898	NS
ENSRNOG00000020822	Atp8b2	-2.39097	NS	NS	-2.5406		-2.11746	-2.2746	-2.48666	-2.31725
ENSRNOG00000024975	Atp8b3	NS	NS	NS	-2.26217		-3.895	NS	NS	NS
ENSRNOG00000021704	Atp8b5p	NS	2.04415	NS	NS		NS	NS	NS	NS
ENSRNOG00000049484	Atp9a	NS	-2.41543	NS	NS		NS	NS	NS	NS
ENSRNOG00000010027	Atr	NS	NS	NS	2.2719		NS	NS	NS	NS
ENSRNOG00000006326	Atraid	NS	NS	-2.21394	-2.44556		NS	NS	NS	-2.23046
ENSRNOG00000021240	Atrn	3.1755	2.38766	4.91168	NS		NS	2.35943	3.36558	2.48068
ENSRNOG00000016998	Atxn1	NS	NS	2.75152	2.47744		NS	NS	NS	2.18637
ENSRNOG00000011684	Auh	NS	NS	-2.01786	NS		NS	NS	NS	NS
ENSRNOG00000022030	Aunip	2.01659	5.75531	NS	2.30003		2.6983	3.18208	NS	NS
ENSRNOG00000005659	Aurkb	NS	4.61887	-2.16371	-2.38997		NS	NS	NS	NS
ENSRNOG00000000885	Auts2	NS	NS	-5.49806	-2.43736		NS	NS	NS	NS
ENSRNOG00000050419	Avil	-2.26603	NS	NS	-2.91918		-2.93308	NS	-2.01737	-4.68745
ENSRNOG00000004400	Avpr1a	91.615	16.5068	NS	28.9156		NS	18.6421	NS	12.8884
ENSRNOG00000032882	AY172581.19	NS	5.18824	4.48836	11.4776		NS	3.38333	NS	5.01679
ENSRNOG00000029145	AY172581.2	NS	3.14306	6.99808	7.94743		NS	4.45765	3.16481	2.89722
ENSRNOG00000051507	Azin2	NS	NS	5.4524	4.59297		NS	NS	NS	NS
ENSRNOG00000012019	B3galnt1	NS	2.18816	-2.48113	NS		NS	NS	NS	NS
ENSRNOG00000003251	B3galt2	76.3046	NS	NS	50.6665		39.7809	5.29729	NS	169.177
ENSRNOG00000000471	B3galt4	NS	NS	NS	NS		2.1069	NS	NS	2.39826
ENSRNOG00000061346	B3glct	NS	NS	4.4548	2.84635		NS	NS	NS	NS
ENSRNOG00000018764	B3gnt3	NS	NS	NS	NS		NS	NS	3.83151	NS
ENSRNOG00000046258	B3gnt5	-14.009	-18.1767	-2.58601	-7.46465		-2.67152	NS	NS	-47.6368
ENSRNOG00000018267	B3gnt7	NS	12.9092	31.7524	6.60844		NS	NS	NS	NS
ENSRNOG00000020606	B3gnt8	NS	-2.4554	-10.7789	-9.96903		NS	NS	-2.45181	-4.03908
ENSRNOG00000010344	B4galnt3	-6.41941	-6.86064	-4.66783	-4.58512		NS	-2.28375	-4.43399	-3.79568
ENSRNOG00000059461	B4galt1	NS	NS	NS	NS		2.11585	NS	2.58461	NS
ENSRNOG00000019609	B4galt2	NS	NS	NS	3.26722		NS	NS	NS	2.68983
ENSRNOG00000003114	B4galt4	5.67997	3.8035	3.29039	5.20941		NS	NS	NS	2.03707
ENSRNOG00000008283	B4galt5	NS	NS	5.41001	2.78873		NS	NS	3.39609	2.09635
ENSRNOG00000015895	B4galt6	2.68823	NS	4.41627	2.27152		NS	NS	NS	2.49925
ENSRNOG00000004697	Baalc	NS	NS	NS	NS		-2.65145	NS	NS	NS
ENSRNOG00000016847	Bace1	7.1852	4.08691	61.133	31.6779		NS	10.2844	24.7634	NS
ENSRNOG00000001953	Bace2	3.93239	6.24251	8.32462	NS		NS	7.5232	6.09416	NS
ENSRNOG00000001582	Bach1	NS	NS	-3.00666	-3.20721		NS	NS	NS	-2.15789
ENSRNOG00000006170	Bach2	NS	NS	-2.04978	NS		-2.61818	2.61968	NS	-3.28499
ENSRNOG00000017893	Baiap3	NS	2.37874	2.62887	2.64355		NS	4.70677	2.74502	NS
ENSRNOG00000016066	Bambi	-2.40827	-2.82183	NS	NS		NS	-2.033	NS	NS
ENSRNOG00000014960	Bard1	NS	2.23275	NS	NS		2.21606	NS	NS	NS
ENSRNOG00000008592	Barx2	NS	NS	-4.67129	-4.02279		NS	NS	NS	NS
ENSRNOG00000046313	Basp1	NS	NS	2.3078	NS		NS	NS	NS	NS
ENSRNOG00000003716	Batf3	-11.7593	-3.19429	NS	-2.79004		NS	NS	-4.64476	-20.2544
ENSRNOG00000011376	Bbof1	NS	NS	NS	NS		NS	NS	-2.21149	NS
ENSRNOG00000026913	Bbs10	NS	NS	-2.47481	NS		NS	NS	-3.56628	NS
ENSRNOG00000015189	Bbs9	NS	NS	-2.42182	-2.00337		NS	NS	NS	NS
ENSRNOG00000049989	BC068281	NS	NS	NS	2.17814		NS	NS	NS	2.65033
ENSRNOG00000029399	Bcam	NS	-2.606	-4.54559	-2.99722		-2.08606	NS	NS	-2.35778
ENSRNOG00000019253	Bcar1	NS	2.24193	NS	NS		NS	NS	NS	NS
ENSRNOG00000013737	Bcar3	NS	NS	NS	NS		NS	NS	2.61326	NS
ENSRNOG00000012906	Bcas1	NS	NS	358.54	73.1828		NS	NS	103.26	6.28888
ENSRNOG00000015514	Bcat1	NS	-7.24941	43.637	53.7731		NS	NS	NS	NS
ENSRNOG00000020607	Bckdha	NS	NS	-2.55278	-2.57566		NS	NS	NS	NS
ENSRNOG00000007049	Bcl11a	-220.001	-49.6708	-37.1345	-77.7786		-3.61327	-7.18749	-28.0533	-562.05
ENSRNOG00000005776	Bcl11b	NS	NS	-2.82538	-2.27124		NS	NS	NS	NS
ENSRNOG00000002791	Bcl2	NS	NS	NS	NS		NS	NS	2.73687	NS
ENSRNOG00000047606	Bcl2a1	141.46	NS	5.77137	NS		11.1112	19.5342	36.323	NS
ENSRNOG00000016551	Bcl2l11	NS	NS	NS	-3.23519		NS	NS	NS	-2.6913
ENSRNOG00000028632	Bcl2l14	12.307	14.6092	30.1307	11.8359		18.2504	31.9013	41.7956	19.8466
ENSRNOG00000037149	Bcl2l15	NS	NS	7.90294	NS		NS	NS	3.48125	NS
ENSRNOG00000015732	Bcl2l2	NS	NS	-2.0258	NS		NS	NS	NS	NS
ENSRNOG00000043416	Bcl3	3.71262	3.67964	2.68993	2.54907		4.63829	4.49456	4.38274	3.66648
ENSRNOG00000001843	Bcl6	-2.06754	-2.08749	-2.92657	-4.96801		NS	NS	NS	-2.61291
ENSRNOG00000018916	Bcl7c	NS	NS	-2.09919	NS		NS	NS	NS	NS
ENSRNOG00000012420	Bcl9l	NS	NS	-2.04414	NS		NS	NS	NS	NS
ENSRNOG00000012027	Bco1	2.2159	2.00196	-2.1961	-2.44843		NS	9.19215	3.63209	NS
ENSRNOG00000038746	Bco2	NS	NS	NS	NS		NS	-7.64036	NS	6.70809
ENSRNOG00000001736	Bdh1	NS	-2.06988	NS	NS		NS	NS	NS	NS
ENSRNOG00000014490	Bdh2	-3.15134	NS	NS	-3.17333		-4.62624	NS	NS	-2.34632
ENSRNOG00000047300	Bdkrb2	NS	NS	-3.73282	NS		2.11257	NS	NS	NS
ENSRNOG00000047466	Bdnf	-3.47546	NS	-2.11483	NS		NS	6.55043	-8.3786	-3.48118
ENSRNOG00000046505	Bend3	2.03388	NS	2.13687	2.20908		NS	2.21191	NS	NS
ENSRNOG00000052376	Bend6	NS	NS	3.56629	2.30388		2.0633	NS	-3.03154	2.36297
ENSRNOG00000003737	Best2	NS	NS	-3.32422	-3.39015		-5.63125	-3.93723	NS	-2.59204
ENSRNOG00000005707	Bfsp1	7.23667	5.31337	13.4559	8.91785		3.97431	NS	5.91605	5.06207
ENSRNOG00000010899	Bfsp2	3.11442	5.40466	9.58813	3.49686		6.88898	NS	7.84563	4.51425
ENSRNOG00000055962	Bgn	NS	-2.38942	9.03916	4.54582		NS	NS	NS	NS
ENSRNOG00000003191	Bhlhb9	-2.13834	NS	NS	NS		-7.04059	NS	NS	NS
ENSRNOG00000007152	Bhlhe40	NS	-2.4837	NS	NS		NS	-2.18934	NS	NS
ENSRNOG00000048961	Bhlhe41	-94.7548	-65.7033	-23.3806	-14.3733		-79.1049	-477.238	-42.8126	-431.807
ENSRNOG00000000614	Bicc1	37.0691	-3.71887	15.9804	24.6645		4.91718	NS	NS	NS
ENSRNOG00000036911	Bicd1	-11.6024	7.5962	15.0004	NS		-27.9614	4.47894	5.21248	-44.686
ENSRNOG00000056955	Bicdl1	NS	NS	6.68727	NS		NS	NS	2.54185	-2.02166
ENSRNOG00000003457	Bicdl2	-2.00258	-3.46319	NS	NS		NS	NS	NS	NS
ENSRNOG00000012439	Bid	4.7008	3.49696	8.54056	13.5181		NS	3.80453	3.80176	7.13708
ENSRNOG00000010359	Bik	NS	NS	3.24009	2.25334		NS	NS	NS	NS
ENSRNOG00000031930	Bin2	-3.03733	-5.90352	10.9618	NS		NS	-3.96429	3.24872	NS
ENSRNOG00000032461	Bin2a	3.6107	NS	NS	NS		NS	40.2984	NS	NS
ENSRNOG00000010602	Birc2	NS	NS	-2.67651	-2.71256		NS	NS	NS	NS
ENSRNOG00000005731	Birc3	NS	-2.31829	NS	-2.45871		-4.7561	NS	NS	-2.4127
ENSRNOG00000050819	Birc5	-2.09385	NS	NS	NS		NS	NS	NS	NS
ENSRNOG00000011213	Blm	NS	2.14256	2.37527	2.07197		NS	NS	NS	NS
ENSRNOG00000013967	Blnk	2.54312	NS	2.01869	NS		NS	3.1348	2.84496	2.16969
ENSRNOG00000011778	Blvra	NS	2.14204	3.75825	5.39269		NS	NS	NS	NS
ENSRNOG00000024410	Blvrb	NS	NS	NS	NS		NS	NS	NS	2.06014
ENSRNOG00000007529	Bmf	-2.61247	NS	NS	-10.7447		-4.28668	NS	NS	-5.96877
ENSRNOG00000010890	Bmp1	-2.85745	-2.21276	NS	-3.24562		-2.80522	NS	-2.0673	-2.74724
ENSRNOG00000021276	Bmp2	-5.29953	-10.1531	NS	-4.16979		NS	-9.65825	NS	-7.09288
ENSRNOG00000002381	Bmp3	3.42656	NS	3.07549	NS		2.6176	5.43384	10.1933	6.97839
ENSRNOG00000009694	Bmp4	NS	NS	-9.90255	-15.045		-4.59509	NS	-9.24093	-51.5602
ENSRNOG00000013717	Bmp6	NS	-3.22288	-4.65078	-2.18657		-2.19866	2.81677	2.71434	NS
ENSRNOG00000030155	Bmp8a	8.54205	NS	3.71528	8.84053		3.58643	-3.11909	3.80465	3.86537
ENSRNOG00000033209	Bmp8b	4.78806	6.1337	4.95076	9.4038		NS	NS	4.11321	3.01824
ENSRNOG00000016289	Bmpr1b	2.78967	19.913	-8.16083	7.53641		-6.39037	13.146	NS	2.85756
ENSRNOG00000003705	Bmx	11.623	-5.81449	NS	105.686		NS	-14.0779	-3.28019	130.761
ENSRNOG00000042556	Bmyc	NS	NS	2.74413	NS		NS	NS	2.65222	NS
ENSRNOG00000019770	Bnc1	NS	NS	-2.10473	NS		NS	NS	NS	NS
ENSRNOG00000006553	Bnc2	-185.448	-7.28389	-24.302	-17.1397		NS	NS	-29.3451	-162.641
ENSRNOG00000017243	Bnip3	-2.55616	NS	-10.0556	-3.30129		NS	-4.11574	-3.21167	-4.18951
ENSRNOG00000021116	Bnipl	-3.23534	-8.06857	-7.82117	-5.63834		NS	NS	NS	-2.60985
ENSRNOG00000002041	Boc	NS	3.30673	-2.4786	NS		NS	NS	NS	NS
ENSRNOG00000021866	Bola3	NS	2.23447	2.44909	2.85583		NS	NS	NS	2.32091
ENSRNOG00000017577	Bphl	3.29214	4.96432	2.72971	3.08653		NS	2.68941	3.55998	3.63768
ENSRNOG00000022937	Bpifc	-7.731	-36.9739	-48.2431	-75.1541		NS	-26.9914	-7.86086	-16.4847
ENSRNOG00000020701	Brca1	NS	3.54183	NS	NS		NS	2.32334	NS	NS
ENSRNOG00000002811	Brinp3	NS	2.42141	9.81163	6.95486		NS	NS	NS	NS
ENSRNOG00000059997	Brip1	NS	3.26387	NS	2.52359		2.42834	NS	NS	NS
ENSRNOG00000028641	Brpf3	NS	NS	NS	NS		-2.63076	NS	NS	NS
ENSRNOG00000017673	Brsk1	-3.1626	-2.01384	NS	-3.30881		-2.41628	-2.1768	-4.84819	-2.6252
ENSRNOG00000030714	Bsn	-9.06477	-11.8687	-5.53227	-8.30282		-6.36382	-5.32041	-3.7325	-7.79856
ENSRNOG00000015105	Bspry	NS	NS	NS	NS		NS	3.165	NS	NS
ENSRNOG00000003064	Bst1	NS	2.26218	5.09029	4.85665		NS	NS	NS	-2.84978
ENSRNOG00000005758	Btbd11	2.26653	NS	NS	NS		2.78982	NS	NS	2.51592
ENSRNOG00000042163	Btbd19	NS	NS	-2.21485	NS		NS	NS	-2.32521	NS
ENSRNOG00000018788	Btbd2	NS	NS	-2.28215	NS		NS	NS	NS	NS
ENSRNOG00000008088	Btbd3	2.17088	NS	NS	NS		2.15321	NS	2.8153	NS
ENSRNOG00000002728	Btc	NS	NS	6.44431	NS		NS	NS	NS	NS
ENSRNOG00000003300	Btg2	NS	3.05226	NS	NS		NS	NS	NS	NS
ENSRNOG00000017514	Btn1a1	NS	2.71354	-3.76651	-3.49125		NS	NS	NS	NS
ENSRNOG00000007906	Bub1b	-2.23131	NS	NS	NS		NS	NS	NS	-2.03975
ENSRNOG00000049121	Bysl	NS	NS	NS	2.19497		NS	NS	NS	NS
ENSRNOG00000005096	Bzw2	2.3851	NS	2.65584	NS		2.3305	NS	NS	NS
ENSRNOG00000003259	C1qtnf1	-3.0158	-7.37688	-21.7393	-16.9212		-4.23532	NS	NS	-4.21049
ENSRNOG00000018570	C1qtnf3	12.0397	NS	2.79277	-5.83128		NS	6.33298	NS	-5.54262
ENSRNOG00000011796	C1r	NS	-13.2027	-55.4273	-5.82955		NS	-4.32132	-2.34888	NS
ENSRNOG00000011718	C1rl	NS	-3.21316	-21.8612	-8.37831		NS	-3.03436	-4.07217	NS
ENSRNOG00000011971	C1s	-2.45839	-40.7903	-32.4213	-7.53105		NS	-18.4482	-7.64149	-4.58602
ENSRNOG00000008026	C2cd4c	-2.0128	-4.82814	-3.15999	-2.30342		-2.17053	NS	-2.30159	NS
ENSRNOG00000046834	C3	17.0402	33.035	743.203	68.1717		NS	13.0639	35.6377	4.9988
ENSRNOG00000049028	C5ar2	3.54444	-3.84426	NS	NS		NS	NS	3.47351	NS
ENSRNOG00000028701	C8g	NS	NS	-2.17547	NS		NS	NS	NS	NS
ENSRNOG00000012795	Cables1	2.12865	NS	NS	NS		2.44056	NS	NS	NS
ENSRNOG00000001173	Cabp1	NS	NS	5.00504	NS		NS	NS	NS	NS
ENSRNOG00000057703	Cabp7	NS	NS	36.2479	NS		NS	NS	118.566	NS
ENSRNOG00000005840	Cacfd1	NS	NS	NS	-2.07447		NS	NS	NS	NS
ENSRNOG00000010514	Cachd1	-28.4796	-415.913	-5.14508	NS		NS	-78.3946	-3.13175	-5.79683
ENSRNOG00000052707	Cacna1a	NS	2.4713	4.44347	NS		NS	NS	3.33543	NS
ENSRNOG00000004560	Cacna1b	-3.75299	-3.01259	NS	NS		NS	NS	NS	-2.17473
ENSRNOG00000007090	Cacna1c	NS	-4.50612	-5.58954	-5.29788		3.60727	NS	NS	NS
ENSRNOG00000013147	Cacna1d	2.28803	NS	5.68901	2.10052		NS	NS	8.33477	5.98809
ENSRNOG00000060528	Cacna1g	NS	NS	-2.04921	-2.16613		NS	NS	NS	NS
ENSRNOG00000060407	Cacna1i	7.39973	37.6571	286.518	76.5138		NS	11.8451	22.5398	28.1091
ENSRNOG00000033531	Cacna2d1	NS	NS	10.6986	9.17714		NS	NS	NS	NS
ENSRNOG00000015835	Cacna2d2	NS	NS	NS	NS		NS	-2.73244	NS	NS
ENSRNOG00000004518	Cacnb1	-2.44508	-3.65062	-2.06062	-4.15994		-2.16484	NS	-2.2226	-2.78051
ENSRNOG00000018378	Cacnb2	NS	NS	48.2383	11.2125		NS	9.25327	17.7539	NS
ENSRNOG00000054274	Cacnb3	NS	NS	NS	-2.03424		NS	-2.0125	NS	-2.06124
ENSRNOG00000056257	Cacng7	-5.90765	NS	7.10655	3.81157		NS	NS	NS	NS
ENSRNOG00000026474	Cad	NS	NS	NS	2.64708		2.19089	NS	NS	2.31463
ENSRNOG00000018778	Cadm1	-2.52831	-2.98537	NS	-2.96634		-2.25873	-2.09329	NS	-4.00463
ENSRNOG00000024243	Cadm4	NS	NS	NS	2.08271		NS	NS	NS	NS
ENSRNOG00000007636	Cadps2	14.5468	15.3604	30.1195	13.2428		2.31516	NS	12.1297	11.8301
ENSRNOG00000011074	Calcb	8.83096	19.8637	762.271	137.712		NS	2.94952	59.5335	8.74433
ENSRNOG00000054695	Calcrl	2.66032	4.0035	6.09612	12.6333		NS	2.58481	NS	4.8455
ENSRNOG00000010233	Cald1	-2.36249	-2.00948	NS	NS		-2.11149	NS	-4.48305	NS
ENSRNOG00000020325	Calhm2	-2.80446	NS	-3.57012	NS		-2.55798	NS	-2.22182	-2.12459
ENSRNOG00000016770	Calm1	NS	NS	2.33781	2.00866		NS	NS	NS	NS
ENSRNOG00000004060	Calm2	NS	NS	2.9277	2.73881		NS	NS	NS	NS
ENSRNOG00000031955	Calml3	NS	-20.042	-34.9202	NS		NS	NS	-4.70011	-2.36525
ENSRNOG00000028576	Calml5	-7.63905	-178.257	-312.05	-50.347		-3.54809	-16.0905	-4.62494	-8.75916
ENSRNOG00000003029	Calr	-2.13818	NS	NS	NS		NS	NS	NS	NS
ENSRNOG00000021781	Camk1	-2.89764	NS	NS	NS		-6.77195	-3.2347	-2.12599	NS
ENSRNOG00000017882	Camk1d	2.51641	NS	63.4393	49.8176		NS	13.6663	7.97882	5.21973
ENSRNOG00000052080	Camk2b	2.44401	2.53368	-6.35931	NS		NS	NS	NS	NS
ENSRNOG00000011589	Camk2d	NS	2.01025	NS	NS		NS	NS	NS	NS
ENSRNOG00000016322	Camk2n1	-3.292	-3.12715	6.9177	NS		-5.46773	3.75304	NS	-3.68673
ENSRNOG00000018242	Camkk1	-2.62516	-2.68144	-5.08617	-3.48603		NS	NS	-2.29179	-2.45725
ENSRNOG00000058938	Camkv	-6.72313	7.05269	NS	NS		NS	NS	NS	NS
ENSRNOG00000000986	Camsap3	-4.61039	-5.05187	-4.99712	-5.43948		-2.09971	NS	-3.34586	-3.57397
ENSRNOG00000018602	Camta1	-2.09638	NS	-2.10065	NS		NS	NS	NS	NS
ENSRNOG00000010473	Cand2	NS	NS	4.0523	5.38541		-2.30643	NS	NS	-3.80346
ENSRNOG00000013668	Capg	NS	-2.06921	NS	NS		NS	NS	NS	NS
ENSRNOG00000020935	Capn1	2.47505	NS	NS	NS		NS	NS	NS	NS
ENSRNOG00000020389	Capn12	-2.11815	NS	-7.00246	-5.69683		NS	-2.38947	-2.69321	NS
ENSRNOG00000014251	Capn5	3.01083	2.02429	3.8028	2.24834		NS	3.28582	3.84504	NS
ENSRNOG00000003468	Capn8	-15.7071	-57.4843	NS	-28.9114		-7.0367	-44.4593	NS	-40.227
ENSRNOG00000026600	Caps2	NS	2.33959	-2.61837	-5.58061		-4.70945	3.73427	NS	-4.18211
ENSRNOG00000021017	Car11	-3.19417	-3.51611	NS	-7.92769		-4.52038	NS	NS	-6.51379
ENSRNOG00000017766	Car12	NS	-3.37152	-10.6118	-20.4286		NS	-3.32835	-2.253	-4.30416
ENSRNOG00000021323	Car13	NS	2.19478	-3.19784	NS		NS	NS	NS	NS
ENSRNOG00000009629	Car2	NS	-80.9205	-5.32748	-39.2413		-14.7267	-12.2828	-3.10524	-58.0724
ENSRNOG00000029330	Car5b	NS	NS	NS	-3.03341		NS	NS	NS	NS
ENSRNOG00000021355	Car6	NS	NS	NS	NS		-7.98157	NS	NS	NS
ENSRNOG00000017073	Car9	3.05788	NS	-2.47522	NS		NS	NS	NS	2.53536
ENSRNOG00000047367	Card14	NS	-3.04856	NS	-3.79035		-4.94199	NS	NS	NS
ENSRNOG00000016560	Card19	-2.41229	NS	-2.76644	-2.77277		-2.03222	NS	NS	-2.00458
ENSRNOG00000001271	Card6	NS	-2.31674	NS	NS		NS	NS	NS	NS
ENSRNOG00000051470	Card9	NS	-2.48645	16.536	NS		NS	NS	9.04623	NS
ENSRNOG00000012872	Carnmt1	NS	NS	NS	NS		NS	NS	NS	2.27027
ENSRNOG00000018603	Carns1	NS	NS	NS	NS		NS	NS	NS	2.49044
ENSRNOG00000027630	Casc1	-2.47082	-3.84889	-2.92843	-3.08693		-3.82691	-2.21872	NS	-2.11432
ENSRNOG00000016357	Casc4	-5.05268	NS	NS	2.0619		-4.20633	NS	-3.49448	-4.34709
ENSRNOG00000047453	Casd1	-3.3862	NS	NS	NS		NS	NS	NS	-3.71994
ENSRNOG00000060946	Cask	NS	-2.05155	NS	NS		NS	NS	NS	NS
ENSRNOG00000003195	Caskin1	NS	2.72629	4.83628	-3.09691		NS	NS	3.59855	-2.12266
ENSRNOG00000004310	Caskin2	NS	NS	-3.05404	-2.39294		NS	NS	NS	-2.34843
ENSRNOG00000007372	Casp1	NS	-279.57	-4.93994	-24.0227		NS	NS	NS	-51.4562
ENSRNOG00000033434	Casp12	NS	-4.05192	-2.00223	NS		NS	NS	NS	NS
ENSRNOG00000007352	Casp14	-3.95633	-11.5279	-46.4407	-17.2446		-3.23597	-12.4075	-11.7066	-4.80695
ENSRNOG00000016707	Casp2	NS	-2.14586	-3.02958	-2.86203		NS	NS	-2.05498	-2.49395
ENSRNOG00000010475	Casp3	NS	NS	2.4193	NS		NS	NS	NS	NS
ENSRNOG00000033697	Casp4	NS	-2.08687	NS	NS		NS	NS	NS	NS
ENSRNOG00000056216	Casp7	NS	NS	2.1121	NS		NS	NS	NS	NS
ENSRNOG00000012331	Casp8	NS	2.07252	NS	NS		NS	2.10082	NS	NS
ENSRNOG00000016243	Casq2	2.31551	4.50076	4.03893	4.12116		3.48102	NS	3.16865	8.65379
ENSRNOG00000013474	Casz1	-4.03283	-9.49565	-4.0853	-5.39846		NS	NS	NS	-4.07949
ENSRNOG00000008364	Cat	NS	NS	NS	NS		NS	3.08389	NS	NS
ENSRNOG00000016312	Catsper4	-2.06593	NS	NS	NS		-2.03616	NS	NS	NS
ENSRNOG00000048818	Catsperd	NS	2.02835	2.45187	NS		NS	NS	NS	NS
ENSRNOG00000060693	Catsperg1	NS	-2.17127	-2.33955	-3.55952		-2.27	NS	NS	NS
ENSRNOG00000024349	Cbarp	-2.71716	NS	NS	NS		-2.18478	NS	NS	NS
ENSRNOG00000014723	Cbfa2t3	NS	NS	20.3188	10.8489		NS	NS	NS	NS
ENSRNOG00000001982	Cblb	-2.08368	-2.0571	NS	-2.35397		-2.21713	NS	NS	-2.25493
ENSRNOG00000001701	Cbr3	NS	-3.92756	NS	-2.22264		NS	-2.5698	NS	NS
ENSRNOG00000029528	Cbs	-5.41099	-289.617	-577.235	-1766.05		NS	-18.082	-6.05462	-750.705
ENSRNOG00000049215	Cbx2	-3.43681	-2.71235	-5.21412	-3.73691		-2.34704	NS	-3.39251	-2.78074
ENSRNOG00000036841	Cbx5	NS	2.24147	NS	NS		NS	NS	NS	NS
ENSRNOG00000016875	Cbx7	NS	NS	NS	-2.00513		NS	NS	NS	-2.12799
ENSRNOG00000059715	Cc2d2a	NS	NS	2.17957	2.09882		NS	NS	NS	2.98229
ENSRNOG00000024536	Ccbe1	NS	NS	2.06715	NS		NS	NS	NS	NS
ENSRNOG00000025843	Ccdc102a	-2.88113	-2.62813	NS	NS		-2.58103	-3.14569	-3.62904	NS
ENSRNOG00000017253	Ccdc107	NS	NS	-2.35285	-2.29198		NS	NS	NS	NS
ENSRNOG00000001860	Ccdc116	NS	2.64406	NS	NS		NS	NS	NS	NS
ENSRNOG00000009687	Ccdc120	NS	NS	NS	-2.35886		NS	NS	NS	NS
ENSRNOG00000042404	Ccdc122	NS	2.78559	NS	NS		NS	NS	NS	NS
ENSRNOG00000027410	Ccdc125	NS	NS	2.19523	NS		NS	NS	2.53665	NS
ENSRNOG00000009322	Ccdc126	NS	NS	NS	-2.27739		NS	NS	NS	-2.00673
ENSRNOG00000008319	Ccdc130	NS	NS	NS	NS		NS	NS	-2.08993	NS
ENSRNOG00000007100	Ccdc136	NS	NS	NS	NS		-2.2416	-2.7248	NS	-2.34767
ENSRNOG00000028581	Ccdc138	NS	-2.67122	NS	NS		NS	NS	NS	NS
ENSRNOG00000021469	Ccdc14	NS	NS	-2.15358	NS		NS	NS	NS	NS
ENSRNOG00000012580	Ccdc141	2.97746	3.0462	29.9081	4.46728		NS	15.7555	23.1748	15.3378
ENSRNOG00000005147	Ccdc157	NS	NS	2.21794	NS		NS	NS	NS	NS
ENSRNOG00000011799	Ccdc159	NS	NS	-2.01744	NS		NS	NS	NS	NS
ENSRNOG00000022953	Ccdc163	NS	2.10706	NS	NS		NS	NS	NS	NS
ENSRNOG00000010090	Ccdc174	NS	NS	NS	NS		NS	NS	-2.05519	NS
ENSRNOG00000002860	Ccdc181	-2.8999	-4.63096	-2.49034	-2.75474		NS	-2.85327	-3.48795	-2.26821
ENSRNOG00000021945	Ccdc184	NS	NS	53.9952	10.606		NS	NS	NS	NS
ENSRNOG00000053015	Ccdc189	NS	NS	-2.32081	-2.93062		NS	NS	NS	NS
ENSRNOG00000057815	Ccdc191	NS	NS	-2.30499	NS		NS	NS	NS	NS
ENSRNOG00000053347	Ccdc28a	NS	NS	-2.75593	-2.33912		NS	NS	NS	NS
ENSRNOG00000008560	Ccdc30	NS	NS	5.69955	NS		-4.60816	NS	3.24888	-12.7556
ENSRNOG00000005902	Ccdc34	NS	NS	-2.08147	NS		NS	NS	NS	NS
ENSRNOG00000048919	Ccdc36	NS	NS	-2.76919	NS		NS	NS	-2.21037	2.04545
ENSRNOG00000001930	Ccdc50	NS	-2.11643	NS	NS		NS	NS	NS	NS
ENSRNOG00000047531	Ccdc57	NS	NS	2.01523	NS		NS	NS	NS	NS
ENSRNOG00000038002	Ccdc62	NS	NS	-2.86589	NS		-2.92366	NS	-2.13429	NS
ENSRNOG00000058916	Ccdc65	NS	NS	3.53672	2.2693		NS	NS	NS	NS
ENSRNOG00000028380	Ccdc66	NS	NS	2.15541	2.41431		NS	NS	NS	2.39449
ENSRNOG00000021381	Ccdc68	NS	9.48203	3.80361	2.04113		2.2022	NS	-2.92513	-2.47873
ENSRNOG00000021370	Ccdc69	NS	-2.41772	NS	NS		-3.17155	NS	NS	NS
ENSRNOG00000039207	Ccdc71l	NS	NS	2.26019	NS		NS	NS	NS	NS
ENSRNOG00000001876	Ccdc74a	NS	NS	3.21406	3.91826		NS	-2.05397	-2.21955	2.28778
ENSRNOG00000037206	Ccdc77	NS	NS	-4.26154	NS		NS	-3.05575	-5.16721	NS
ENSRNOG00000027936	Ccdc8	3.18434	53.3317	31.2652	92.7539		NS	15.292	5.64853	NS
ENSRNOG00000002052	Ccdc80	-4.87911	-2.83271	2.60287	NS		NS	NS	NS	-9.66822
ENSRNOG00000012137	Ccdc84	NS	NS	-2.38355	-2.71031		-2.48851	NS	NS	-2.40482
ENSRNOG00000020925	Ccdc86	NS	NS	2.71036	2.52548		NS	NS	NS	NS
ENSRNOG00000004057	Ccdc88a	NS	NS	6.28114	4.88816		NS	NS	NS	NS
ENSRNOG00000024931	Ccdc88b	17.4828	2.20063	80.9197	9.7399		4.93775	2.11211	27.4511	10.2605
ENSRNOG00000004482	Ccdc88c	2.16014	2.53245	NS	2.26959		NS	NS	NS	2.55834
ENSRNOG00000048848	Ccdc9	NS	NS	-2.86408	-2.7591		NS	NS	-2.11786	-2.58127
ENSRNOG00000001847	Ccdc91	NS	-2.67714	-2.53756	-2.62653		NS	-2.34755	NS	NS
ENSRNOG00000021691	Ccdc92	-2.32425	-2.95908	NS	-2.18845		NS	-2.72112	NS	-2.34032
ENSRNOG00000006575	Ccdc96	NS	3.13716	10.0695	3.11808		NS	4.59934	NS	NS
ENSRNOG00000007159	Ccl2	NS	-2.30287	32.0711	4.56518		3.05264	2.79762	4.79991	NS
ENSRNOG00000015992	Ccl20	NS	11.9551	84.6889	12.8836		2.73666	NS	21.3929	NS
ENSRNOG00000030021	Ccl6	NS	-13.7863	NS	-5.61839		NS	NS	NS	NS
ENSRNOG00000000239	Ccl7	3.6107	NS	30.2994	19.2702		5.32445	3.16123	8.29683	4.06246
ENSRNOG00000060825	Ccm2	NS	NS	2.37498	2.14732		NS	NS	NS	NS
ENSRNOG00000058539	Ccnb1	-2.23434	NS	NS	NS		NS	NS	-2.23948	NS
ENSRNOG00000026056	Ccnb1ip1	NS	NS	NS	4.0771		5.98401	NS	NS	4.17758
ENSRNOG00000020918	Ccnd1	2.93354	2.11637	2.33812	2.5672		2.54381	NS	NS	2.71118
ENSRNOG00000057710	Ccnd2	7.91979	5.86614	3.00537	6.90428		5.6082	2.26063	2.92159	7.75031
ENSRNOG00000014786	Ccne1	7.70181	2.29574	2.26883	4.14878		6.93126	NS	2.73016	5.22732
ENSRNOG00000008055	Ccne2	NS	2.62877	NS	NS		NS	NS	NS	NS
ENSRNOG00000003256	Ccng1	2.58375	NS	NS	2.22865		2.87562	NS	NS	2.53286
ENSRNOG00000002089	Ccng2	NS	NS	NS	NS		NS	NS	2.54664	NS
ENSRNOG00000003893	Ccnjl	NS	3.96113	15.081	8.78217		-4.47741	NS	NS	NS
ENSRNOG00000053054	Ccnt1	2.02478	NS	NS	NS		NS	NS	NS	NS
ENSRNOG00000023807	Ccnyl1	NS	NS	3.04364	2.60769		NS	NS	NS	2.51469
ENSRNOG00000027405	Ccp110	NS	NS	NS	NS		-2.00271	NS	NS	NS
ENSRNOG00000053428	Ccpg1	NS	NS	NS	-2.67884		-2.39959	NS	NS	-2.08163
ENSRNOG00000029321	Ccser1	NS	NS	2.61907	NS		NS	2.58917	3.23983	NS
ENSRNOG00000037190	Cd101	NS	NS	5.87833	NS		NS	-3.71913	8.85751	NS
ENSRNOG00000025332	Cd109	-2.09609	-14.4479	-20.4498	-8.57036		NS	-2.84522	-5.7176	NS
ENSRNOG00000019215	Cd151	NS	2.34693	7.31964	4.309		-2.36776	2.30497	NS	2.43162
ENSRNOG00000009505	Cd164l2	22.6258	23.035	36.6331	27.566		21.3465	6.73274	18.4322	29.0622
ENSRNOG00000016451	Cd1d1	NS	NS	2.11543	NS		NS	-2.25013	NS	NS
ENSRNOG00000002141	Cd200	19.7574	2.37942	3.78884	NS		-2.19042	3.13078	NS	-4.58793
ENSRNOG00000039048	Cd200r1	NS	9.39233	NS	-4.18231		4.93213	NS	NS	-3.67069
ENSRNOG00000000321	Cd24	NS	-2.83381	2.75488	-2.57103		NS	NS	NS	-3.81767
ENSRNOG00000016112	Cd274	2.86683	3.41195	21.6056	3.00122		2.96786	2.20567	NS	3.43178
ENSRNOG00000033608	Cd276	NS	2.16422	3.78675	2.33647		NS	NS	NS	2.21399
ENSRNOG00000010283	Cd28	3.36138	NS	63.6531	12.2504		NS	NS	NS	7.92165
ENSRNOG00000011987	Cd2ap	2.09358	NS	2.82064	NS		NS	NS	NS	NS
ENSRNOG00000036728	Cd300lb	NS	4.77249	77.1715	7.57158		NS	NS	NS	NS
ENSRNOG00000045558	Cd34	90.1171	NS	25.1415	17.1171		7.18528	NS	NS	5.85463
ENSRNOG00000003069	Cd38	35.3242	4.65315	59.6396	1939		NS	47.4184	NS	104.601
ENSRNOG00000016825	Cd3eap	NS	NS	2.2405	2.5909		NS	NS	NS	NS
ENSRNOG00000017874	Cd53	NS	NS	6.29826	NS		NS	8.29664	NS	-3.34895
ENSRNOG00000003927	Cd55	2.37523	7.60628	12.7807	5.69167		NS	NS	7.19264	2.82311
ENSRNOG00000042821	Cd59	3.50703	NS	2.01107	2.89326		3.49074	2.08267	3.45336	3.95503
ENSRNOG00000007650	Cd63	NS	NS	NS	NS		-2.08956	NS	-2.0101	-3.95654
ENSRNOG00000037563	Cd68	5.40506	2.43811	NS	NS		NS	2.46655	4.75484	5.14701
ENSRNOG00000056783	Cd69	NS	NS	111.888	10.6558		NS	NS	NS	4.29612
ENSRNOG00000018735	Cd74	NS	3.03759	29.3659	11.3116		3.41759	2.46263	7.9903	4.50831
ENSRNOG00000001527	Cd80	2.07735	2.36616	NS	NS		2.7339	NS	2.74565	NS
ENSRNOG00000000047	Cd82	NS	2.19947	NS	NS		NS	NS	NS	NS
ENSRNOG00000018092	Cd83	5.82208	4.65315	30.9378	116.234		NS	NS	37.8915	36.8017
ENSRNOG00000038835	Cd86	NS	10.6716	91.9372	7.81921		NS	10.8959	21.8767	4.29612
ENSRNOG00000019556	Cd9	NS	NS	NS	NS		NS	-2.06772	NS	NS
ENSRNOG00000047427	Cdan1	NS	NS	-2.19188	NS		NS	NS	NS	NS
ENSRNOG00000014515	Cdc14a	NS	NS	NS	-2.13831		-2	NS	NS	NS
ENSRNOG00000018999	Cdc14b	NS	NS	2.11567	NS		NS	NS	NS	NS
ENSRNOG00000028415	Cdc20	-2.06167	NS	NS	NS		2.05189	NS	NS	NS
ENSRNOG00000021248	Cdc25b	-2.28309	-2.14777	-3.9175	-2.34037		NS	NS	-2.75517	NS
ENSRNOG00000024008	Cdc25c	NS	NS	NS	2.12953		NS	NS	NS	NS
ENSRNOG00000020904	Cdc42ep2	32.8585	NS	33.6023	30.9786		11.7602	NS	61.2097	32.9643
ENSRNOG00000032136	Cdc42ep3	NS	NS	-2.54702	NS		NS	NS	NS	NS
ENSRNOG00000018616	Cdc42ep5	2.77168	6.68124	24.7273	23.8361		NS	NS	4.21478	11.1825
ENSRNOG00000050071	Cdc45	NS	2.74018	NS	NS		NS	NS	NS	NS
ENSRNOG00000027787	Cdc6	5.43091	13.6205	9.02667	6.61926		4.30736	6.63045	4.24505	3.19101
ENSRNOG00000025302	Cdca2	NS	3.24247	NS	NS		2.22494	NS	NS	NS
ENSRNOG00000015529	Cdca3	-2.16043	NS	NS	NS		NS	NS	-2.32251	-2.098
ENSRNOG00000046635	Cdca5	NS	2.83778	NS	NS		NS	NS	NS	NS
ENSRNOG00000001514	Cdca7	NS	3.64335	NS	3.45583		2.77284	3.64383	NS	NS
ENSRNOG00000004743	Cdcp1	NS	NS	NS	2.40817		NS	NS	NS	NS
ENSRNOG00000020151	Cdh1	NS	NS	2.21206	NS		NS	NS	NS	NS
ENSRNOG00000013481	Cdh11	NS	NS	16.5856	6.49689		NS	NS	NS	NS
ENSRNOG00000014371	Cdh13	NS	-371.866	-3.09701	-6.08452		NS	-7.46525	NS	-2.3057
ENSRNOG00000012222	Cdh16	NS	-3.47726	-6.53864	-7.06798		-9.76855	2.25887	NS	-6.98165
ENSRNOG00000015562	Cdh17	42.5218	9.47104	47.6238	9.77486		NS	63.0542	47.9477	NS
ENSRNOG00000015602	Cdh2	-112.525	-360.326	-4.04648	-20.3876		-11.1236	-117.636	-70.7378	-124.439
ENSRNOG00000013503	Cdh24	NS	NS	-3.03471	NS		-2.48711	NS	-2.18663	NS
ENSRNOG00000013535	Cdh6	NS	NS	1985.98	108.423		NS	NS	NS	6.56243
ENSRNOG00000013330	Cdhr1	NS	NS	-2.48569	NS		2.30954	-2.98627	-2.93009	NS
ENSRNOG00000017917	Cdhr2	NS	NS	8.61985	5.54029		NS	NS	NS	2.94335
ENSRNOG00000007151	Cdk14	NS	NS	2.0446	NS		NS	NS	NS	NS
ENSRNOG00000008137	Cdk18	NS	NS	NS	2.05047		NS	NS	NS	NS
ENSRNOG00000000583	Cdk19	NS	-2.23481	NS	-2.16788		NS	NS	NS	NS
ENSRNOG00000018391	Cdk2ap2	NS	-2.26616	NS	NS		NS	NS	NS	NS
ENSRNOG00000021685	Cdk5r1	NS	NS	NS	-2.52292		-2.1086	NS	NS	NS
ENSRNOG00000009258	Cdk6	2.59777	NS	2.56139	3.19085		2.67913	2.39707	NS	2.45731
ENSRNOG00000038720	Cdkl1	85.5515	85.8245	40.2426	78.3286		47.0232	14.7142	57.6018	104.985
ENSRNOG00000040266	Cdkl4	NS	NS	NS	NS		-2.0154	NS	NS	NS
ENSRNOG00000000521	Cdkn1a	NS	NS	2.06139	NS		NS	NS	NS	NS
ENSRNOG00000007249	Cdkn1b	-2.46444	NS	-5.031	-4.46469		-2.18169	NS	NS	-3.56044
ENSRNOG00000059500	Cdkn1c	NS	-3.41063	-8.72525	-15.4091		NS	-3.34404	-7.2144	-8.20708
ENSRNOG00000059837	Cdkn2a	NS	3.23747	3.22044	3.26545		NS	NS	NS	2.60298
ENSRNOG00000006735	Cdkn2b	NS	NS	5.39937	NS		NS	NS	NS	NS
ENSRNOG00000008956	Cdkn2c	-2.3505	NS	-3.94472	-2.23668		NS	NS	NS	-2.7683
ENSRNOG00000009785	Cdkn3	NS	NS	-3.81144	NS		2.20184	NS	NS	NS
ENSRNOG00000000158	Cdo1	-4.08378	NS	NS	NS		-3.76912	NS	NS	NS
ENSRNOG00000002142	Cds1	NS	NS	NS	NS		2.18002	NS	NS	NS
ENSRNOG00000013970	Cdt1	2.94544	5.80927	2.75105	2.60433		3.50514	5.90713	NS	NS
ENSRNOG00000010186	Cdv3	NS	NS	2.05075	NS		NS	NS	NS	NS
ENSRNOG00000032759	Cdx2	NS	-22.5766	-2.50088	-4.18931		NS	NS	NS	NS
ENSRNOG00000042888	Cdyl2	3.08603	NS	4.65032	3.15808		2.87592	2.57151	4.66206	3.12847
ENSRNOG00000020578	Ceacam1	12.9941	-2.6785	48.2227	15.0957		7.74957	NS	16.1454	12.4803
ENSRNOG00000043088	Ceacam19	-2.67089	NS	4.01174	NS		NS	NS	NS	NS
ENSRNOG00000010918	Cebpa	NS	-2.06302	NS	-3.77832		NS	NS	NS	-3.01814
ENSRNOG00000057347	Cebpb	-2.26756	NS	-2.40832	-2.47441		NS	NS	NS	-2.72652
ENSRNOG00000050869	Cebpd	-4.04274	NS	NS	-3.78933		-2.326	NS	-2.72608	-4.3342
ENSRNOG00000040303	Cebpzos	NS	-2.11972	NS	-3.68902		NS	-4.91802	NS	NS
ENSRNOG00000011566	Cecr2	NS	-2.22161	-4.26779	-3.4964		NS	NS	NS	NS
ENSRNOG00000011338	Cecr5	NS	NS	-2.28411	NS		NS	-2.00279	-2.05681	NS
ENSRNOG00000010406	Cel	NS	NS	-7.23595	-2.64227		-3.82011	2.16576	-2.75912	NS
ENSRNOG00000004725	Cela1	7.39973	4.20894	427.468	6.23758		NS	NS	21.9726	NS
ENSRNOG00000023661	Celf2	NS	NS	-2.15058	NS		NS	NS	NS	NS
ENSRNOG00000020875	Celf3	3.77873	8.2759	154.867	58.0937		-5.29774	2.95585	7.80107	14.7338
ENSRNOG00000004695	Celf5	NS	NS	NS	2.1033		NS	-2.1838	NS	NS
ENSRNOG00000021285	Celsr1	NS	NS	NS	2.77812		NS	2.51332	NS	NS
ENSRNOG00000020058	Celsr2	NS	-3.57773	-8.35085	-4.43589		NS	NS	-2.25927	-3.01943
ENSRNOG00000053889	Celsr3	NS	NS	5.17332	NS		NS	-6.77229	NS	NS
ENSRNOG00000012442	Cemip	2.66385	NS	5.82425	4.06745		NS	NS	3.13987	4.32929
ENSRNOG00000032178	Cenpa	-3.9594	NS	NS	NS		NS	NS	-2.37169	-3.1162
ENSRNOG00000009339	Cenpe	-2.08618	NS	NS	NS		NS	NS	NS	NS
ENSRNOG00000003388	Cenpf	-3.76874	NS	-2.06789	NS		NS	NS	-3.18653	-2.62106
ENSRNOG00000018615	Cenph	NS	2.46309	NS	NS		NS	NS	NS	NS
ENSRNOG00000033335	Cenpi	NS	2.12538	NS	NS		NS	NS	NS	NS
ENSRNOG00000039740	Cenpk	NS	NS	NS	NS		2.36902	NS	NS	NS
ENSRNOG00000050111	Cenpo	NS	NS	NS	NS		2.26202	NS	NS	NS
ENSRNOG00000056226	Cenpq	NS	NS	-4.24969	-2.18651		NS	NS	-2.16827	-2.29943
ENSRNOG00000024178	Cenpt	NS	NS	NS	NS		NS	NS	-2.07418	NS
ENSRNOG00000003086	Cenpv	2.33567	NS	NS	NS		NS	2.03017	NS	2.01672
ENSRNOG00000024557	Cep112	NS	2.09399	2.24833	3.2321		-2.91905	NS	NS	NS
ENSRNOG00000021839	Cep126	2.00253	NS	NS	NS		NS	NS	NS	NS
ENSRNOG00000004430	Cep131	NS	NS	-2.31643	NS		NS	NS	NS	NS
ENSRNOG00000010608	Cep162	NS	NS	NS	NS		-2.16294	NS	NS	NS
ENSRNOG00000010999	Cep295	NS	2.10603	NS	NS		NS	2.5338	NS	NS
ENSRNOG00000010950	Cep41	NS	2.0648	2.88965	3.25453		NS	NS	NS	NS
ENSRNOG00000010566	Cep44	NS	NS	-3.03063	-2.4462		NS	NS	NS	NS
ENSRNOG00000027282	Cep68	NS	NS	-2.02371	NS		NS	NS	NS	NS
ENSRNOG00000015465	Cep72	-2.13151	NS	NS	NS		NS	NS	-2.2537	NS
ENSRNOG00000026604	Cercam	-2.79708	NS	NS	NS		-3.50647	NS	NS	-2.47577
ENSRNOG00000013823	Cers3	NS	NS	-2.00232	NS		NS	NS	3.10319	NS
ENSRNOG00000001072	Cers4	-77.4214	-7.94604	-14.8805	-30.8815		NS	-2.30432	-5.30981	-211.007
ENSRNOG00000039725	Ces1a	NS	NS	13.6179	4.41563		-3.46819	NS	NS	NS
ENSRNOG00000015438	Ces1f	11.1484	NS	69.8915	12.2504		NS	3.28524	34.7342	6.28888
ENSRNOG00000013808	Ces2g	NS	NS	-7.64489	-5.09328		NS	NS	NS	NS
ENSRNOG00000039079	Ces2h	2.08492	NS	-8.2727	-3.2427		NS	NS	NS	NS
ENSRNOG00000017959	Cfap100	2.44576	7.59744	NS	NS		-3.99853	3.14387	NS	NS
ENSRNOG00000009061	Cfap206	8.39051	15.5055	NS	4.45541		NS	63.0504	9.78355	7.4411
ENSRNOG00000056781	Cfap221	2.50297	NS	NS	2.01766		3.98255	NS	NS	3.15385
ENSRNOG00000036585	Cfap43	NS	NS	-4.89435	-4.72502		NS	-2.45408	-2.09032	-3.84596
ENSRNOG00000007046	Cfap70	2.50675	NS	2.2465	2.14544		NS	NS	NS	NS
ENSRNOG00000028805	Cfap77	NS	NS	12.7981	NS		NS	NS	NS	NS
ENSRNOG00000030715	Cfh	NS	NS	243.732	7.66883		NS	5.7255	20.4753	NS
ENSRNOG00000053400	Cfi	NS	NS	2.1417	-4.82015		NS	16.1824	3.94343	-2.57453
ENSRNOG00000045892	Cfl2	2.27445	NS	NS	NS		NS	NS	NS	2.09829
ENSRNOG00000012473	Cflar	NS	2.08367	5.00806	2.81992		NS	NS	NS	NS
ENSRNOG00000025811	Cfp	NS	NS	NS	NS		-2.46606	NS	NS	NS
ENSRNOG00000055103	Cftr	22.6284	257.927	27.0322	45.6721		NS	202.351	5.74856	12.7689
ENSRNOG00000054080	Cgnl1	5.91953	6.56242	7.00762	4.165		2.3663	13.6609	4.93857	3.79421
ENSRNOG00000007923	Cgref1	NS	3.85611	4.82798	3.32033		3.85884	2.50354	NS	2.19391
ENSRNOG00000019141	Ch25h	4.5549	22.4018	4.69835	2.99079		4.29455	11.2058	21.5352	NS
ENSRNOG00000046479	Chaf1a	NS	3.33642	NS	NS		NS	NS	NS	NS
ENSRNOG00000001692	Chaf1b	NS	3.65717	NS	NS		2.22669	2.26003	NS	NS
ENSRNOG00000060248	Chchd6	NS	NS	NS	2.03789		2.61478	-2.08039	NS	2.27145
ENSRNOG00000009722	Chd3	NS	NS	NS	NS		NS	2.40017	NS	NS
ENSRNOG00000015859	Chdh	-4.63857	-16.8455	-8.69572	-55.3689		-2.25667	-3.98192	NS	-13.8505
ENSRNOG00000037919	Chic1	NS	NS	NS	-2.62921		NS	-2.76198	NS	NS
ENSRNOG00000016791	Chka	NS	2.57117	2.6055	2.22559		NS	NS	NS	NS
ENSRNOG00000045771	Chl1	-30.9429	-20.0922	-15.8769	-4.36942		NS	-24.6576	-17.1362	-11.0626
ENSRNOG00000010238	Chmp4c	NS	NS	2.24444	NS		NS	NS	NS	NS
ENSRNOG00000017939	Chn1	68.0308	251.175	314.397	309.942		9.35647	106.424	18.4322	42.2911
ENSRNOG00000009411	Chn2	3.73161	3.94766	NS	-3.90222		NS	NS	NS	NS
ENSRNOG00000004742	Chp1	NS	NS	-2.12061	-2.51547		NS	NS	NS	NS
ENSRNOG00000010466	Chpf2	NS	NS	NS	NS		-2.2591	NS	NS	NS
ENSRNOG00000058271	Chpt1	NS	NS	-2.36284	NS		NS	NS	NS	NS
ENSRNOG00000001750	Chrd	-4.2841	-6.68644	-23.1133	-15.8891		-5.02874	-7.74377	-6.44575	-15.1868
ENSRNOG00000049410	Chrm3	8.18071	82.8505	NS	79.2863		NS	134.695	NS	NS
ENSRNOG00000013829	Chrna3	NS	NS	38.2218	NS		NS	NS	NS	NS
ENSRNOG00000014698	Chrnb1	2.45643	2.05481	15.8743	5.46129		NS	NS	NS	2.75231
ENSRNOG00000014427	Chrnb4	3.08385	NS	15.4695	3.4353		2.31337	NS	2.51855	4.51741
ENSRNOG00000003777	Chrne	NS	NS	-5.91735	-7.7599		NS	NS	NS	NS
ENSRNOG00000012815	Chst10	3.30926	4.63412	6.45409	10.2384		NS	NS	-12.8986	4.15105
ENSRNOG00000008885	Chst11	-6.50792	-2.94223	NS	-12.2922		-2.49276	NS	NS	-24.4729
ENSRNOG00000001252	Chst12	-3.7969	-5.23665	-4.22881	-2.05363		-2.6742	-3.45796	-3.66547	NS
ENSRNOG00000045997	Chst14	22.0668	15.1315	4.63202	21.0247		14.8588	5.85439	NS	25.9784
ENSRNOG00000016267	Chst15	2.00641	NS	-3.71895	NS		NS	NS	NS	NS
ENSRNOG00000047734	Chst2	4.84426	13.8137	72.7516	29.4651		19.9327	11.6615	27.3317	3.77333
ENSRNOG00000000572	Chst3	NS	NS	-7.14088	NS		2.44846	NS	2.58856	NS
ENSRNOG00000016953	Chst4	7.49311	24.2273	16.6429	4.38354		7.72717	NS	NS	NS
ENSRNOG00000021521	Chst5	3.37612	5.28987	29.4162	15.3625		-3.9487	2.78393	3.97211	NS
ENSRNOG00000022919	Chst8	-3.60874	-4.76858	-2.91513	-11.8538		-4.48644	NS	-3.58238	-20.364
ENSRNOG00000012698	Chsy1	NS	2.05131	NS	2.1357		NS	NS	NS	NS
ENSRNOG00000019174	Chtf18	NS	2.60317	NS	NS		NS	NS	NS	NS
ENSRNOG00000042717	Ciart	NS	-2.66208	NS	NS		NS	-3.7819	NS	NS
ENSRNOG00000059834	Cib2	NS	NS	-2.51361	-2.08017		NS	NS	NS	NS
ENSRNOG00000018505	Cidea	2.74591	NS	NS	2.31348		NS	2.33664	NS	3.67696
ENSRNOG00000002659	Ciita	NS	NS	7.01955	3.91833		NS	NS	2.95124	3.28244
ENSRNOG00000020622	Cilp2	NS	NS	NS	NS		NS	NS	-2.73311	NS
ENSRNOG00000015999	Cirbp	NS	NS	NS	-2.16228		NS	NS	NS	-2.38684
ENSRNOG00000048258	Cisd2	NS	NS	2.04805	NS		NS	NS	NS	NS
ENSRNOG00000001143	Cit	-4.15812	-4.49759	-11.6277	-5.02262		-3.18222	-4.22399	-7.75789	-4.04482
ENSRNOG00000056940	Cited2	-2.8568	NS	NS	NS		-3.0728	NS	NS	-2.49885
ENSRNOG00000046607	Cited4	NS	NS	3.50487	NS		NS	NS	4.00214	-14.1377
ENSRNOG00000024650	Ckap2	NS	NS	NS	NS		NS	NS	-2.07842	NS
ENSRNOG00000026143	Ckap2l	NS	NS	8.50943	2.11163		2.0029	NS	NS	NS
ENSRNOG00000010872	Ckb	NS	NS	8.65391	NS		NS	-2.22997	4.10805	NS
ENSRNOG00000014573	Ckmt1b	NS	-6.62683	-3.77389	NS		NS	-3.46621	NS	NS
ENSRNOG00000060831	Clca1	NS	NS	1606.66	214.277		NS	NS	71.3876	NS
ENSRNOG00000013771	Clca2	NS	-2.39556	NS	-2.327		NS	NS	NS	NS
ENSRNOG00000029889	Clca4	16.5425	7.12934	140.47	6.57177		9.43725	24.6655	61.3555	10.6256
ENSRNOG00000036877	Clca4l	31.5803	81.7738	1329.5	251.401		5.24434	105.069	24.3738	58.6122
ENSRNOG00000013334	Clca5	-39.9957	-6.77668	-2.16755	-9.77284		-3.25234	-2.38669	-3.24895	-15.0329
ENSRNOG00000018752	Clcf1	2.68317	NS	3.05273	3.0542		NS	2.00129	3.67594	NS
ENSRNOG00000016917	Clcn1	NS	NS	NS	-3.37109		-5.41184	NS	NS	-4.73041
ENSRNOG00000010682	Clcn3	NS	NS	2.23432	NS		NS	NS	2.87555	NS
ENSRNOG00000002862	Clcn5	NS	NS	12.3175	3.29789		NS	2.02051	2.806	NS
ENSRNOG00000008345	Clcn6	-2.08952	NS	NS	NS		NS	NS	NS	NS
ENSRNOG00000052368	Clcnka	-7.50849	NS	6.36129	NS		NS	NS	NS	NS
ENSRNOG00000001926	Cldn1	NS	NS	-8.10966	-2.7404		NS	NS	NS	NS
ENSRNOG00000001419	Cldn15	NS	2.49593	NS	NS		NS	NS	NS	NS
ENSRNOG00000027691	Cldn17	NS	-6.12687	-10.7254	NS		NS	NS	NS	NS
ENSRNOG00000011424	Cldn23	-2.35883	NS	NS	-3.00928		NS	NS	2.78057	-2.66708
ENSRNOG00000046007	Cldn3	-3.10362	NS	NS	NS		-4.87639	NS	NS	-4.27473
ENSRNOG00000001476	Cldn4	NS	NS	NS	NS		NS	NS	3.01811	NS
ENSRNOG00000003648	Cldn6	NS	NS	NS	3.19569		NS	NS	NS	NS
ENSRNOG00000017325	Cldn7	19.5797	7.44072	224.59	207.864		-8.57358	13.3352	18.683	NS
ENSRNOG00000001571	Cldn8	12.9963	7.07874	13.6757	3.97839		3.79684	12.2041	16.1446	5.90445
ENSRNOG00000001657	Cldnd1	NS	NS	-2.00231	-2.14667		NS	NS	NS	-2.12947
ENSRNOG00000054860	Clec12a	NS	NS	178.322	3.45115		NS	NS	NS	NS
ENSRNOG00000048726	Clec2d	17.5972	NS	6.66392	NS		NS	-6.71608	NS	7.66984
ENSRNOG00000055966	Clec2d	NS	-4.81659	-4.45489	-3.20114		-3.71799	4.54957	NS	NS
ENSRNOG00000059890	Clec2d2	8.37059	4.92254	7.06098	8.10995		13.4906	3.4832	3.05465	16.6382
ENSRNOG00000052128	Clec2e	17.9188	13.2201	23.5962	2.14146		2.51797	12.3809	21.496	11.6936
ENSRNOG00000059538	Clec2g	NS	-2.03341	NS	-2.34432		NS	NS	NS	NS
ENSRNOG00000004456	Clhc1	NS	NS	NS	5.55529		NS	NS	NS	NS
ENSRNOG00000000728	Clic2	4.34468	NS	NS	NS		5.38392	16.8694	NS	-3.24041
ENSRNOG00000015184	Clic3	NS	NS	NS	NS		NS	NS	2.53638	2.01607
ENSRNOG00000018109	Clic4	-2.37023	-4.02417	NS	NS		NS	-2.37844	NS	NS
ENSRNOG00000047218	Clic5	-3.9509	-4.81247	3.70894	NS		-10.1782	NS	10.0376	-21.3206
ENSRNOG00000026870	Clic6	19.3015	24.1348	197.85	159.131		NS	3.11383	11.5928	111.769
ENSRNOG00000001247	Clip1	NS	-2.43328	-2.03094	-2.06817		NS	NS	NS	NS
ENSRNOG00000021611	Clip2	NS	NS	2.05181	2.00593		NS	NS	NS	NS
ENSRNOG00000008806	Clip4	-5.29259	-18.3104	-677.281	-23.8966		NS	-5.9854	-3.0108	-5.12953
ENSRNOG00000025768	Clk1	-2.56158	NS	NS	-3.36647		-2.96357	NS	NS	-3.50043
ENSRNOG00000003714	Clk4	NS	NS	NS	-2.45356		NS	NS	NS	-2.13306
ENSRNOG00000011044	Clmn	NS	NS	5.34523	-11.9646		NS	NS	NS	-19.6975
ENSRNOG00000053239	Clmp	NS	-4.35148	5.05102	-2.43892		NS	NS	3.99341	-3.64178
ENSRNOG00000019103	Cln3	NS	-2.43237	-2.00983	-2.53325		NS	NS	NS	NS
ENSRNOG00000007164	Cln6	NS	NS	-2.80163	-2.98783		NS	NS	NS	NS
ENSRNOG00000011332	Clspn	NS	3.18794	NS	NS		NS	NS	NS	NS
ENSRNOG00000016398	Clstn1	NS	NS	NS	NS		NS	NS	NS	-2.24488
ENSRNOG00000043085	Clstn2	3.6107	NS	29.7678	71.9794		NS	NS	3.07678	NS
ENSRNOG00000017506	Cltb	NS	-2.74343	-2.10603	NS		NS	-2.21635	NS	NS
ENSRNOG00000016460	Clu	-2.69678	NS	NS	NS		-2.52533	NS	NS	-2.44214
ENSRNOG00000014075	Clybl	-3.16643	NS	-3.62463	-2.72663		NS	-5.16513	-6.33635	NS
ENSRNOG00000013816	Cmas	NS	NS	NS	NS		NS	2.26487	NS	NS
ENSRNOG00000011260	Cmbl	7.87189	5.29392	144.8	30.8361		NS	NS	51.4212	9.36622
ENSRNOG00000007690	Cmpk2	NS	4.94745	41.2893	10.8517		NS	NS	5.87872	NS
ENSRNOG00000010691	Cmtm3	NS	6.66575	7.96211	5.18714		-2.31166	2.15965	NS	NS
ENSRNOG00000016828	Cmtm5	NS	NS	24.9149	NS		NS	NS	NS	NS
ENSRNOG00000011201	Cmtm8	-2.71889	-2.57448	NS	-2.52407		-4.05926	NS	-2.90166	-7.78295
ENSRNOG00000017102	Cmtr2	NS	NS	NS	NS		NS	2.0366	NS	NS
ENSRNOG00000019992	Cnbd2	NS	NS	2.19887	NS		NS	NS	NS	-2.07621
ENSRNOG00000027739	Cndp1	2603.45	28.6791	272.293	85.2758		24.9656	62.0728	87.2961	273.36
ENSRNOG00000015591	Cndp2	8.29639	NS	13.0499	6.00826		NS	NS	6.88287	3.34914
ENSRNOG00000015534	Cnep1r1	NS	NS	NS	-2.17882		NS	NS	NS	NS
ENSRNOG00000020530	Cnfn	-7.27032	-265.17	-20.1655	-14.3862		NS	-6.10712	NS	-13.0989
ENSRNOG00000020247	Cnih2	NS	5.69035	2.78901	NS		NS	2.19381	NS	NS
ENSRNOG00000003717	Cnih4	NS	NS	-2.08046	NS		NS	NS	NS	NS
ENSRNOG00000022838	Cnksr1	NS	NS	-2.0917	-2.09074		NS	NS	NS	-2.03467
ENSRNOG00000007014	Cnksr2	10.2614	5.50335	22.946	9.72149		NS	NS	NS	NS
ENSRNOG00000018052	Cnksr3	NS	NS	NS	-2.23854		NS	NS	NS	-2.41428
ENSRNOG00000016032	Cnnm3	NS	-2.02875	NS	-2.32926		NS	NS	NS	-2.17532
ENSRNOG00000018325	Cnppd1	NS	NS	-2.3886	-2.62067		NS	NS	NS	NS
ENSRNOG00000002710	Cnst	NS	-2.11	-3.78276	NS		NS	NS	NS	NS
ENSRNOG00000020277	Cntnap1	4.88387	NS	NS	2.0874		NS	NS	2.62096	4.27866
ENSRNOG00000006617	Cntnap2	27.7343	4.20894	77.614	67.3637		NS	NS	NS	55.6604
ENSRNOG00000004281	Cobl	104.96	150.15	228.553	299.717		2.87161	141.161	218.565	366.371
ENSRNOG00000027016	Cobll1	NS	NS	NS	-3.19323		NS	NS	NS	NS
ENSRNOG00000000244	Coil	NS	NS	NS	NS		2.05902	NS	NS	NS
ENSRNOG00000023148	Col11a1	2.95835	NS	NS	5.63414		-2.79251	13.6904	NS	NS
ENSRNOG00000000463	Col11a2	-2.58893	2.21698	NS	NS		-2.46113	NS	NS	NS
ENSRNOG00000058470	Col12a1	-2.10214	-5.65507	-2.38921	-5.37298		-3.48937	NS	NS	-2.73516
ENSRNOG00000026415	Col14a1	116.572	NS	NS	NS		NS	NS	NS	NS
ENSRNOG00000031475	Col16a1	-2.43429	-2.91904	-13.5996	-8.66284		NS	-2.44987	-3.35622	-9.99599
ENSRNOG00000012110	Col17a1	NS	-3.0991	-15.2347	-6.90973		NS	NS	-2.19075	-4.97628
ENSRNOG00000003897	Col1a1	NS	NS	6.01372	6.14901		NS	NS	NS	NS
ENSRNOG00000010326	Col20a1	NS	NS	-3.01634	-5.20807		-3.54217	NS	NS	NS
ENSRNOG00000024824	Col22a1	NS	NS	-17.2942	-17.6372		-8.1254	NS	-8.84733	-9.67879
ENSRNOG00000007657	Col27a1	NS	9.28715	34.8809	NS		NS	NS	NS	NS
ENSRNOG00000058560	Col2a1	NS	6.05805	NS	NS		NS	NS	NS	NS
ENSRNOG00000003357	Col3a1	NS	NS	10.3177	17.4094		NS	2.23403	NS	NS
ENSRNOG00000016281	Col4a1	-3.73909	-3.50876	2.49231	NS		NS	NS	-3.16698	-2.06095
ENSRNOG00000023972	Col4a2	-6.36735	-6.90629	NS	NS		NS	-2.17086	-5.71962	-4.26419
ENSRNOG00000015365	Col4a3	395.472	72.2675	6.09612	16.0642		NS	6.83878	255.299	14.9705
ENSRNOG00000014851	Col4a4	470.607	73.8672	3.37588	23.085		NS	3.98224	182.949	18.1525
ENSRNOG00000008749	Col5a1	NS	NS	NS	NS		NS	NS	-2.46586	NS
ENSRNOG00000003736	Col5a2	-2.81379	-2.67988	-10.33	-3.54049		NS	-2.21859	-4.84025	-2.74912
ENSRNOG00000020525	Col5a3	NS	-2.76261	-5.53908	NS		NS	-9.81187	-12.4194	-2.56941
ENSRNOG00000001249	Col6a1	NS	NS	4.4133	6.82797		NS	NS	NS	NS
ENSRNOG00000001254	Col6a2	NS	NS	6.81764	11.9817		NS	NS	NS	NS
ENSRNOG00000019648	Col6a3	NS	NS	5.52091	7.8615		NS	2.5454	NS	NS
ENSRNOG00000020579	Col7a1	NS	-10.1188	-7.55148	-3.00621		NS	-2.5463	NS	NS
ENSRNOG00000039668	Col8a1	2.71718	9.50138	NS	NS		-6.42788	10.0046	4.59753	NS
ENSRNOG00000010841	Col8a2	-2.3127	-2.30089	-7.60734	NS		-2.58368	-3.77478	-4.49108	-2.66497
ENSRNOG00000042165	Colca2	NS	5.47181	NS	NS		-3.14483	NS	NS	NS
ENSRNOG00000016366	Colec12	NS	NS	11.2134	6.20101		NS	2.33377	NS	2.01628
ENSRNOG00000013968	Comtd1	-2.59291	-3.43648	-2.12509	NS		NS	NS	NS	NS
ENSRNOG00000009225	Copz2	-3.08985	NS	-3.22658	-5.03387		-5.73031	-4.02773	-4.77976	-4.32501
ENSRNOG00000029571	Coq10a	NS	NS	-2.03523	-2.3728		NS	NS	NS	NS
ENSRNOG00000014456	Coq10b	NS	2.15106	2.65408	NS		NS	NS	5.34814	NS
ENSRNOG00000019430	Coro1a	23.2323	55.1003	26.0069	145.917		NS	13.5454	20.2798	20.0851
ENSRNOG00000008901	Coro2a	2.17401	NS	NS	NS		NS	NS	NS	NS
ENSRNOG00000014496	Coro6	NS	3.27285	-16.1714	NS		NS	3.91674	NS	NS
ENSRNOG00000016257	Cotl1	NS	NS	NS	NS		NS	NS	NS	2.12501
ENSRNOG00000011913	Cp	NS	NS	11.0563	7.03771		NS	2.39018	NS	NS
ENSRNOG00000010463	Cpa4	-14.0515	-31.2726	-58.8188	-92.0609		-13.7156	-5.03813	-7.04694	-248.527
ENSRNOG00000010467	Cpa5	NS	NS	-11.9027	-7.00833		NS	6.41659	-10.5467	NS
ENSRNOG00000005655	Cpa6	NS	-4.06308	-40.0251	-5.06297		-5.60245	-19.1767	-12.2856	-4.06717
ENSRNOG00000043387	Cpe	NS	NS	NS	-3.71876		-2.01905	NS	NS	-4.63222
ENSRNOG00000005043	Cpeb2	NS	NS	NS	NS		NS	2.19032	NS	NS
ENSRNOG00000033169	Cpeb4	2.60731	NS	3.15877	2.0112		NS	2.74222	3.40973	2.07333
ENSRNOG00000000105	Cplx2	10.6566	12.0299	49.6207	67.3392		-7.2196	5.07968	4.01533	NS
ENSRNOG00000034134	Cpm	4.49227	NS	5.297	2.6899		NS	13.1414	9.74054	2.40109
ENSRNOG00000000522	Cpne5	2.23848	NS	7.9397	6.47581		NS	NS	3.63966	3.98415
ENSRNOG00000026128	Cpne8	NS	-5.2513	33.659	8.98187		NS	NS	12.2415	-2.69418
ENSRNOG00000015118	Cpped1	2.49294	NS	2.85481	NS		NS	NS	NS	2.19908
ENSRNOG00000005931	Cpq	NS	5.35328	4.96876	5.374		NS	NS	NS	NS
ENSRNOG00000052418	Cpsf3	NS	NS	NS	2.06137		NS	NS	NS	NS
ENSRNOG00000014254	Cpt1a	-2.37263	NS	4.59958	NS		-3.01298	NS	NS	-2.47474
ENSRNOG00000010438	Cpt1b	NS	NS	2.47899	NS		NS	NS	NS	NS
ENSRNOG00000026163	Cpt1c	NS	NS	NS	NS		NS	-2.50581	NS	-2.45154
ENSRNOG00000022101	Crabp2	5.02365	5.36961	3.64956	NS		NS	NS	4.47264	NS
ENSRNOG00000018145	Crat	2.96787	2.6312	2.90004	3.25076		NS	NS	NS	3.69967
ENSRNOG00000010903	Crb1	-2.19186	-13.2855	-6.96673	-3.41111		NS	-2.21276	NS	NS
ENSRNOG00000047322	Crb3	NS	-2.15285	NS	NS		NS	NS	NS	-2.29922
ENSRNOG00000009574	Crct1	-2.84587	-9.67816	-22.042	-9.87506		NS	-4.16519	-5.23201	-6.28114
ENSRNOG00000005413	Creb3l1	NS	-2.54125	3.85739	NS		NS	-2.19853	NS	NS
ENSRNOG00000012826	Creb3l2	2.21734	NS	NS	NS		NS	NS	NS	NS
ENSRNOG00000023493	Creb3l4	NS	-18.4857	NS	NS		2.13961	NS	NS	NS
ENSRNOG00000008622	Creb5	3.32085	-2.9442	NS	7.04624		3.16763	NS	-3.54952	6.27182
ENSRNOG00000020769	Crebrf	NS	NS	NS	-2.75874		NS	NS	NS	NS
ENSRNOG00000003291	Creg1	-2.10965	-5.25834	NS	-2.21998		NS	-2.11217	NS	NS
ENSRNOG00000009414	Creld1	NS	NS	NS	-2.2627		NS	NS	NS	NS
ENSRNOG00000004659	Creld2	-2.49982	NS	NS	NS		NS	NS	-2.61376	NS
ENSRNOG00000014900	Crem	NS	NS	NS	NS		NS	NS	2.58235	NS
ENSRNOG00000004208	Crim1	NS	-2.14766	NS	NS		NS	NS	NS	NS
ENSRNOG00000027990	Crip1	NS	NS	348.798	1262.72		NS	NS	14.6125	1450.02
ENSRNOG00000005041	Crip2	NS	-2.93186	-2.67905	NS		NS	-2.57758	-2.28821	-2.00074
ENSRNOG00000013496	Crisp3	12.8167	NS	14.625	29.2975		NS	44.1006	NS	NS
ENSRNOG00000016752	Crispld2	-45.4706	-39.6558	-14.9875	-48.3745		-10.1389	-3.32518	-11.1544	-73.4891
ENSRNOG00000020030	Crlf1	-3.08509	-5.37974	-5.54308	-3.18258		NS	-9.13529	NS	-6.85342
ENSRNOG00000050657	Crlf3	NS	2.02512	NS	2.29132		NS	NS	NS	NS
ENSRNOG00000004781	Crmp1	5.65036	-4.2168	67.3081	52.0975		NS	NS	2.86433	14.0373
ENSRNOG00000008721	Crnn	-2.1521	NS	-17.1274	NS		-3.75973	NS	-2.64949	NS
ENSRNOG00000010524	Cryab	5.07954	6.22166	8.09682	7.25637		NS	NS	NS	2.9629
ENSRNOG00000049770	Cryba4	-5.42395	-12.2161	-11.0937	-9.52276		-8.63664	NS	NS	-4.32187
ENSRNOG00000047653	Crybb1	-2.24989	-8.49812	NS	-2.72488		-10.015	-2.76815	-2.89327	NS
ENSRNOG00000014790	Cryga	NS	8.43456	NS	11.3066		NS	15.7707	NS	NS
ENSRNOG00000008989	Cryl1	2.3207	NS	NS	NS		NS	NS	NS	NS
ENSRNOG00000011573	Csad	-2.20209	NS	-7.39745	-7.52482		NS	-2.14403	NS	-3.83654
ENSRNOG00000005332	Csdc2	-3.21474	NS	3.4439	NS		-6.00114	-2.52373	NS	NS
ENSRNOG00000007665	Cse1l	NS	2.05567	NS	2.29748		NS	NS	NS	NS
ENSRNOG00000018659	Csf1	NS	NS	4.29825	2.56463		NS	NS	NS	NS
ENSRNOG00000026805	Csf2	NS	12.3718	120.051	54.1462		NS	NS	7.60601	5.54627
ENSRNOG00000049782	Csf2ra	-2.99272	-5.07923	NS	NS		-4.95952	-2.27862	NS	-5.10574
ENSRNOG00000008525	Csf3	17.8825	18.8774	54.6108	22.3794		NS	10.917	16.6282	12.3486
ENSRNOG00000030719	Csmd1	113.255	NS	12.4713	NS		NS	NS	NS	NS
ENSRNOG00000007057	Csmd2	25.0885	NS	31.7389	21.4268		27.9733	7.57745	21.2424	13.8101
ENSRNOG00000016620	Csnk1g1	NS	NS	NS	NS		NS	NS	NS	2.07339
ENSRNOG00000017208	Cspg4	-6.20338	-5.32795	-7.97763	-3.57406		22.5218	NS	6.74098	-30.3469
ENSRNOG00000033433	Csrnp1	NS	3.41236	NS	NS		NS	NS	4.86544	NS
ENSRNOG00000008937	Csrp1	NS	-2.01281	-2.09661	NS		NS	NS	NS	NS
ENSRNOG00000003772	Csrp2	-2.03927	NS	NS	NS		NS	NS	NS	NS
ENSRNOG00000005195	Cst3	-3.28241	-2.77677	-4.11056	-5.38725		-2.75207	-2.38261	-2.3625	-5.68452
ENSRNOG00000020455	Cst6	NS	-2.61056	-3.55623	-3.04791		NS	-2.32739	NS	-2.18322
ENSRNOG00000023953	Csta	8.35997	-2.33429	-12.6745	-5.26177		5.57118	-2.58103	NS	NS
ENSRNOG00000001201	Cstb	NS	NS	NS	-2.17613		NS	NS	NS	NS
ENSRNOG00000048025	Cstf2	2.48608	2.28678	NS	NS		NS	2.29686	3.1457	NS
ENSRNOG00000012089	Cstf3	NS	2.08542	2.20245	2.13793		NS	NS	NS	NS
ENSRNOG00000015295	Ctdsp1	NS	NS	-2.17861	-2.08616		NS	NS	NS	NS
ENSRNOG00000047598	Ctdsp2	NS	NS	-2.38223	-2.7653		NS	NS	NS	-2.76154
ENSRNOG00000046257	Ctdspl	NS	NS	-3.00807	-3.2353		NS	NS	NS	NS
ENSRNOG00000018962	Ctf1	NS	NS	NS	NS		NS	NS	-2.05586	-2.00675
ENSRNOG00000015036	Ctgf	NS	-4.27949	NS	NS		NS	-2.25887	NS	NS
ENSRNOG00000039971	Ctla2a	2.07137	6.02205	7.17334	-3.7513		-2.60655	4.47846	8.50659	-4.41025
ENSRNOG00000010593	Ctnnal1	-2.76732	-5.48026	-9.96915	-9.18251		NS	-2.61726	-2.63735	-6.88116
ENSRNOG00000054172	Ctnnb1	NS	NS	2.23528	NS		NS	NS	NS	NS
ENSRNOG00000016313	Ctnnbip1	NS	NS	-2.31159	NS		NS	NS	NS	NS
ENSRNOG00000010649	Ctnnd2	-3.72156	-2.14275	NS	NS		-7.29278	NS	-91.7147	-3.8772
ENSRNOG00000019068	Ctrb1	21.844	92.0621	23.3169	28.5842		7.97496	8.32549	40.8568	32.1811
ENSRNOG00000013745	Ctrc	NS	9.08742	4.32035	3.27153		NS	3.62387	7.56755	NS
ENSRNOG00000010331	Ctsb	-2.27689	-2.36046	-2.31517	-3.2619		-2.32976	NS	NS	-2.54188
ENSRNOG00000016496	Ctsc	NS	NS	-3.54013	NS		NS	NS	NS	NS
ENSRNOG00000020206	Ctsd	NS	NS	NS	-2.95711		NS	NS	3.07171	NS
ENSRNOG00000006963	Ctse	NS	NS	1216.97	7.717		NS	NS	77.4918	NS
ENSRNOG00000019708	Ctsf	NS	NS	-2.23564	-2.68412		NS	-2.63392	NS	NS
ENSRNOG00000014064	Ctsh	NS	-8.25394	NS	NS		NS	NS	NS	-2.82578
ENSRNOG00000021155	Ctsk	-3.04932	NS	NS	-2.28081		-2.06117	NS	NS	-3.39429
ENSRNOG00000018566	Ctsl	NS	2.79864	NS	NS		NS	2.06066	NS	NS
ENSRNOG00000021157	Ctss	NS	9.38582	23.6601	4.02751		NS	36.8196	20.4936	NS
ENSRNOG00000050697	Ctsz	NS	NS	NS	NS		-3.33609	NS	-2.12803	NS
ENSRNOG00000061845	Cttnbp2	NS	71.5233	25.2754	8.4334		NS	30.693	NS	NS
ENSRNOG00000001057	Ctxn1	NS	NS	9.22092	3.62473		-5.31772	NS	4.1821	NS
ENSRNOG00000017298	Cutc	3.02705	NS	NS	2.26075		NS	NS	NS	2.83614
ENSRNOG00000002174	Cwh43	NS	NS	-11.5024	-12.5288		NS	3.70323	NS	-11.5851
ENSRNOG00000016326	Cx3cl1	NS	NS	61.2811	5.52711		NS	4.06765	NS	NS
ENSRNOG00000002802	Cxcl1	2.1058	7.65673	12.4736	7.66802		2.25557	NS	10.8978	NS
ENSRNOG00000022256	Cxcl10	NS	3.59381	4.43001	NS		2.19694	NS	27.6325	-2.32841
ENSRNOG00000022298	Cxcl11	6.39138	3.72274	55.8859	8.40067		2.29525	3.86062	62.3209	2.00891
ENSRNOG00000013589	Cxcl12	NS	-5.44386	34.9166	12.2763		NS	NS	NS	NS
ENSRNOG00000011984	Cxcl14	8.10215	NS	NS	2.25474		5.5803	-4.18469	2.52754	NS
ENSRNOG00000026647	Cxcl16	NS	NS	2.27509	NS		NS	NS	NS	NS
ENSRNOG00000037814	Cxcl17	NS	NS	NS	60.2717		NS	NS	NS	NS
ENSRNOG00000002792	Cxcl2	15.6357	24.4889	82.111	57.6493		11.4454	14.2389	88.7176	9.55635
ENSRNOG00000028043	Cxcl3	NS	NS	8.99039	4.67492		-2.27727	2.60935	NS	NS
ENSRNOG00000002843	Cxcl6	6.45718	NS	165.335	30.6431		2.11466	2.00155	9.64251	4.36676
ENSRNOG00000014269	Cxcr2	13.9708	3.79061	10.6013	2.48217		6.58022	2.12441	23.3048	6.22735
ENSRNOG00000003866	Cxcr4	-3.21792	NS	92.4676	NS		NS	5.09732	NS	NS
ENSRNOG00000032878	Cxxc5	3.58007	NS	19.6903	5.40509		NS	5.20083	9.11433	2.73339
ENSRNOG00000007433	Cyb561	NS	NS	NS	NS		NS	NS	NS	-2.19667
ENSRNOG00000003973	Cyb5r1	-3.78339	-2.71973	-3.18935	-3.88553		-2.57916	NS	-2.46184	-4.05893
ENSRNOG00000013014	Cyba	-8.49771	-32.3426	13.1127	4.1943		-8.09243	-5.05245	NS	-2.19917
ENSRNOG00000009620	Cybrd1	-3.6756	-5.25933	-7.85335	-7.65384		-2.623	NS	-4.93581	NS
ENSRNOG00000006557	Cyfip2	NS	NS	21.3347	NS		NS	NS	NS	NS
ENSRNOG00000008074	Cyp11a1	12.0786	8.39637	264.369	24.5493		NS	4.8728	11.6485	5.72451
ENSRNOG00000040287	Cyp1b1	-3.83301	-6.48442	4.61516	NS		-3.62815	4.07023	NS	-5.23868
ENSRNOG00000017631	Cyp20a1	NS	NS	2.45569	2.33542		NS	NS	NS	2.01736
ENSRNOG00000013062	Cyp24a1	NS	-9.32486	-5.06551	-52.9355		-2.70302	NS	NS	-7.04552
ENSRNOG00000015076	Cyp26b1	NS	-2.23601	NS	NS		NS	NS	3.05963	-2.65166
ENSRNOG00000017188	Cyp27a1	-7.42982	-4.97814	-7.75094	-14.7404		-120.509	NS	NS	-1056.02
ENSRNOG00000046214	Cyp27b1	NS	2.85858	6.17983	2.42528		NS	NS	NS	2.15334
ENSRNOG00000033680	Cyp2b1	14.8873	2.7554	7.87006	32.9218		3.96395	107.674	5.32914	6.95261
ENSRNOG00000032004	Cyp2b21	-5.01929	-27.4362	-21.4791	-21.0782		-19.0713	-2.63197	NS	-26.8794
ENSRNOG00000032805	Cyp2f4	5.64694	NS	-2.79004	9.91431		NS	NS	2.77985	9.12469
ENSRNOG00000042224	Cyp2j10	-2.2401	NS	-3.68237	2.67754		NS	NS	-9.21745	NS
ENSRNOG00000011367	Cyp2r1	3.26527	3.6805	NS	NS		NS	NS	NS	NS
ENSRNOG00000020743	Cyp2s1	3.24298	2.44242	NS	NS		3.31156	5.34458	6.2247	NS
ENSRNOG00000028891	Cyp2t1	NS	-15.6459	NS	NS		-2.41784	-8.09965	NS	NS
ENSRNOG00000051770	Cyp2w1	NS	-6.79938	NS	NS		-5.59228	NS	5.65012	5.07673
ENSRNOG00000010519	Cyp39a1	-9.87654	NS	-72.3583	-10.5113		-5.78432	-3.48427	-9.43861	-7.39933
ENSRNOG00000046643	Cyp3a9	NS	NS	NS	2.27296		NS	NS	NS	NS
ENSRNOG00000015751	Cyp4f18	2.35005	-2.82177	-15.1601	NS		NS	NS	NS	2.61244
ENSRNOG00000029478	Cyp4f39	NS	NS	NS	NS		3.50103	NS	NS	2.26566
ENSRNOG00000042496	Cyp4f5	NS	NS	NS	-2.3729		NS	NS	NS	NS
ENSRNOG00000043233	Cyp4f6	-4.85374	NS	NS	-2.3772		-3.56154	NS	NS	-3.0076
ENSRNOG00000042426	Cyp4v3	-2.82506	-2.60504	-2.08306	-4.80689		-9.1049	-2.4752	-2.02266	-14.4148
ENSRNOG00000014350	Cyr61	3.22328	8.60809	NS	2.9291		NS	6.02129	2.59696	3.13085
ENSRNOG00000037845	Cysltr1	NS	92.3275	8.37831	48.3571		4.38232	63.675	73.3067	29.5916
ENSRNOG00000010600	Cysrt1	NS	NS	NS	NS		2.28642	NS	NS	NS
ENSRNOG00000018775	Cystm1	NS	NS	3.27826	2.01428		NS	2.02628	2.50947	2.44914
ENSRNOG00000043381	Cyth1	NS	NS	-2.74054	-3.11289		NS	NS	NS	-2.39709
ENSRNOG00000021051	Cyth2	NS	NS	NS	-2.31681		NS	NS	NS	-2.05521
ENSRNOG00000004772	Cytip	NS	NS	-11.9027	4.98181		NS	NS	-4.71664	NS
ENSRNOG00000004345	Daam1	NS	-2.23213	NS	NS		NS	NS	NS	NS
ENSRNOG00000028930	Dab2	NS	NS	NS	NS		-2.17025	NS	NS	NS
ENSRNOG00000022921	Dact2	NS	NS	-2.18425	-2.74534		NS	NS	NS	NS
ENSRNOG00000052256	Dact3	NS	NS	-2.41603	-3.53085		NS	-3.09912	-2.29305	NS
ENSRNOG00000027264	Dagla	NS	5.71401	3.52742	3.31159		NS	NS	NS	NS
ENSRNOG00000001079	Daglb	2.80089	NS	NS	2.12579		NS	NS	NS	2.04689
ENSRNOG00000054962	Dao	NS	NS	7.69318	NS		NS	NS	21.8767	NS
ENSRNOG00000010747	Dap	-3.07193	-2.52438	NS	-4.14561		-4.26926	NS	NS	-5.40672
ENSRNOG00000018198	Dapk1	5.21669	8.67695	23.3137	12.1108		2.041	2.52524	23.0056	4.25992
ENSRNOG00000017332	Dapk2	NS	NS	NS	2.68237		NS	-2.08472	NS	NS
ENSRNOG00000005743	Dapl1	-11.0033	-6.98883	-39.2823	-21.3652		-6.44888	-3.25393	-2.38764	-6.64884
ENSRNOG00000010575	Dapp1	3.99933	2.20295	NS	NS		2.69511	4.26278	3.3362	4.3994
ENSRNOG00000046889	Dbi	NS	-2.47448	-3.95108	-2.88129		NS	-3.21453	NS	NS
ENSRNOG00000007771	Dbil5	NS	NS	-3.1333	-2.70064		NS	-2.24235	NS	-2.93377
ENSRNOG00000014170	Dbn1	NS	NS	2.97485	2.35748		-2.85139	NS	NS	NS
ENSRNOG00000026974	Dbndd1	-3.45441	-6.91464	6.58586	2.71949		NS	NS	NS	NS
ENSRNOG00000021027	Dbp	NS	-3.83593	-16.0603	-6.17907		NS	-3.34224	NS	-2.842
ENSRNOG00000009403	Dcaf17	NS	NS	NS	2.00793		NS	NS	NS	2.01762
ENSRNOG00000003078	Dcaf6	NS	NS	-2.76449	-2.23039		NS	NS	NS	NS
ENSRNOG00000006785	Dcaf8	NS	NS	NS	-2.05151		NS	NS	NS	NS
ENSRNOG00000017511	Dcdc2	NS	NS	155.695	10.6558		NS	NS	11.0935	NS
ENSRNOG00000032922	Dclk1	-2.29187	NS	NS	-2.90577		-4.15514	NS	-2.57796	-6.22055
ENSRNOG00000026204	Dclre1a	NS	2.18335	NS	NS		NS	NS	3.1333	NS
ENSRNOG00000004554	Dcn	NS	NS	3.26572	3.77063		NS	NS	NS	NS
ENSRNOG00000020621	Dcst1	-2.45284	-10.5904	-8.67166	-12.6432		NS	-13.2722	-4.16083	-3.49689
ENSRNOG00000058618	Dcst2	-2.67747	-2.9545	-6.48346	-7.82349		-2.25618	-2.37646	-3.1421	-2.71895
ENSRNOG00000013215	Dctd	NS	2.75198	NS	NS		NS	NS	NS	NS
ENSRNOG00000017850	Dctpp1	NS	NS	NS	2.30502		2.87725	NS	NS	2.02521
ENSRNOG00000050315	Dcxr	NS	3.27338	NS	NS		NS	NS	NS	NS
ENSRNOG00000014613	Ddah1	5.64501	3.00715	8.96093	6.22761		2.7038	2.17346	4.70806	5.52014
ENSRNOG00000000842	Ddah2	NS	NS	2.14788	NS		NS	NS	-2.57873	NS
ENSRNOG00000014071	Ddb2	NS	NS	NS	-2.73716		NS	NS	NS	NS
ENSRNOG00000012274	Ddi2	NS	NS	-2.0054	NS		NS	NS	NS	NS
ENSRNOG00000022521	Ddias	NS	3.45529	NS	2.59249		3.27557	NS	NS	NS
ENSRNOG00000006789	Ddit3	-3.50561	NS	NS	-2.33733		-2.80619	-2.54904	NS	-2.45864
ENSRNOG00000057078	Ddit4	-3.11766	-5.46844	-5.01999	-2.85834		NS	-2.68097	-2.06968	-2.1896
ENSRNOG00000059605	Ddn	3.71094	13.7606	3.5196	7.03522		NS	4.46528	2.74771	7.8299
ENSRNOG00000000582	Ddo	213.398	3.72274	NS	26.9838		54.5503	232.892	22.2895	23.3997
ENSRNOG00000002881	Ddr2	NS	NS	14.0449	11.3681		NS	NS	NS	NS
ENSRNOG00000012500	Ddx10	NS	NS	2.06115	2.07388		NS	NS	NS	NS
ENSRNOG00000043099	Ddx21	NS	NS	2.0751	2.27779		2.1317	NS	NS	NS
ENSRNOG00000012260	Ddx25	NS	NS	NS	NS		NS	NS	-6.3675	NS
ENSRNOG00000057231	Ddx3	-3280.32	-5767.13	NS	-1297.16		-3535.43	-6244.54	NS	-5650.09
ENSRNOG00000013040	Ddx31	NS	2.30883	NS	NS		NS	NS	NS	NS
ENSRNOG00000004373	Ddx39a	NS	NS	NS	2.16228		NS	NS	NS	NS
ENSRNOG00000000841	Ddx39b	NS	NS	NS	NS		NS	NS	-2.62344	NS
ENSRNOG00000042451	Ddx59	NS	NS	NS	NS		NS	NS	-2.20608	NS
ENSRNOG00000008236	Decr1	NS	2.74648	NS	NS		NS	NS	NS	NS
ENSRNOG00000013768	Defb1	7.5349	NS	-8.21996	-10.8224		NS	49.8329	8.37957	NS
ENSRNOG00000032304	Defb14	4.00882	11.8385	-13.6113	-13.8812		7.17506	132.582	19.3077	-2.63881
ENSRNOG00000013939	Defb4	NS	24.7304	-8.7342	-8.90743		NS	294.031	2.70113	-8.46649
ENSRNOG00000003223	Degs1	NS	-2.56732	-3.80399	-4.24709		NS	NS	NS	-2.11846
ENSRNOG00000011716	Degs2	NS	NS	NS	-27.2739		NS	3.49424	4.24735	-3.9046
ENSRNOG00000010526	Dennd1a	NS	NS	-2.33534	-2.23063		NS	NS	NS	NS
ENSRNOG00000011063	Dennd1b	NS	NS	NS	NS		NS	2.8781	2.64069	NS
ENSRNOG00000026748	Dennd2a	NS	17.2228	24.0705	23.9853		NS	2.72155	NS	NS
ENSRNOG00000017680	Dennd2d	3.04927	3.38926	4.82859	4.65488		NS	3.9604	3.28765	3.22235
ENSRNOG00000010794	Dennd3	-2.60412	-2.07013	NS	NS		-8.36533	NS	NS	-3.27664
ENSRNOG00000022373	Dennd4b	NS	NS	-2.34131	NS		NS	NS	NS	NS
ENSRNOG00000001106	Denr	NS	NS	2.45157	NS		NS	NS	NS	NS
ENSRNOG00000010701	Depdc1b	NS	NS	NS	NS		NS	NS	-2.00068	NS
ENSRNOG00000012262	Depdc7	-2.8317	-3.23064	-2.40027	-4.87145		-2.17426	-2.51065	NS	-3.44443
ENSRNOG00000004328	Deptor	3.06538	NS	NS	NS		2.58154	NS	3.08386	2.60058
ENSRNOG00000028243	Derl3	-5.99883	-5.71449	NS	NS		NS	NS	NS	NS
ENSRNOG00000001700	Dfnb31	NS	3.19995	2.93708	NS		-2.50695	NS	NS	-4.66389
ENSRNOG00000016573	Dgat2	NS	3.32533	4.38709	2.87964		NS	NS	NS	2.48504
ENSRNOG00000001880	Dgcr6	NS	NS	-2.08437	NS		NS	NS	NS	NS
ENSRNOG00000022943	Dgka	NS	-2.02801	-2.55645	NS		NS	NS	NS	NS
ENSRNOG00000020776	Dhcr7	-2.04565	-3.9714	-4.49451	-3.26037		NS	-2.98736	-2.46099	-2.36284
ENSRNOG00000013521	Dhfr	NS	2.75148	NS	2.0144		2.00171	2.35375	NS	NS
ENSRNOG00000053675	Dhh	NS	-4.1543	2.34915	NS		NS	NS	NS	-2.66444
ENSRNOG00000015736	Dhrs3	3.434	4.21554	NS	-3.45424		NS	6.93478	2.59744	NS
ENSRNOG00000018239	Dhrs4	NS	NS	2.7692	NS		-4.58125	NS	NS	-6.07674
ENSRNOG00000005589	Dhrs7	NS	NS	-2.19933	-2.24867		-2.16286	NS	NS	NS
ENSRNOG00000025648	Dhrs7l1	NS	NS	NS	-2.1308		NS	NS	NS	NS
ENSRNOG00000058568	Dhrs9	NS	2.28499	6.51625	NS		NS	NS	NS	NS
ENSRNOG00000023587	Dhtkd1	NS	NS	3.06042	NS		NS	NS	NS	2.20953
ENSRNOG00000018119	Dhx32	NS	-2.03818	NS	NS		NS	NS	-2.2532	NS
ENSRNOG00000018247	Dhx58	NS	NS	-3.53127	-2.64984		NS	2.08095	NS	NS
ENSRNOG00000008986	Diaph3	NS	NS	-2.03191	NS		NS	NS	NS	NS
ENSRNOG00000003891	Dio2	NS	NS	NS	-6.44673		NS	NS	11.3501	-10.6133
ENSRNOG00000032328	Diras2	NS	27.5477	-5.04269	-11.4994		NS	9.76773	NS	NS
ENSRNOG00000003635	Disp1	NS	NS	2.00831	NS		NS	NS	NS	NS
ENSRNOG00000026787	Disp2	5.6696	21.0225	11.6477	3.74255		6.18512	19.4668	16.8724	3.45831
ENSRNOG00000010260	Dixdc1	NS	NS	2.18242	NS		NS	NS	NS	NS
ENSRNOG00000016343	Dkk3	65.6468	69.9945	120.865	127.837		46.3431	25.3482	48.9392	11.3148
ENSRNOG00000010780	Dlc1	NS	NS	-2.04477	NS		NS	NS	NS	NS
ENSRNOG00000022635	Dlg2	NS	-3.80174	-115.207	-22.6113		NS	-2.21286	-5.16251	-2.04266
ENSRNOG00000018526	Dlg4	NS	3.86408	4.57795	NS		-2.65844	NS	NS	NS
ENSRNOG00000016196	Dlgap1	NS	-3.12177	NS	NS		-4.35637	NS	-5.24406	NS
ENSRNOG00000014302	Dlgap3	3.47112	NS	NS	NS		NS	NS	3.83473	-3.86283
ENSRNOG00000020225	Dlgap4	NS	NS	-2.02894	NS		NS	NS	NS	NS
ENSRNOG00000019584	Dlk1	NS	-5.6064	5.61314	6.11489		NS	NS	NS	NS
ENSRNOG00000018949	Dlk2	-2.16099	NS	-36.5422	-6.76017		NS	NS	NS	-4.44611
ENSRNOG00000059984	Dll1	NS	NS	-12.799	-2.55848		NS	NS	NS	NS
ENSRNOG00000001520	Dlx1	NS	NS	-17.7094	-5.3954		NS	NS	-5.43582	NS
ENSRNOG00000001519	Dlx2	NS	NS	-27.2003	-23.4444		NS	NS	NS	-22.2838
ENSRNOG00000004278	Dlx3	-3.14775	-5.50787	-54.2465	-27.6206		NS	-2.89329	-5.69127	-7.23097
ENSRNOG00000004399	Dlx4	3.09868	2.1767	-2.53516	NS		NS	2.2615	2.74848	2.13949
ENSRNOG00000010905	Dlx5	NS	-2.0604	-34.8447	-50.5336		NS	NS	-24.6298	-10.4155
ENSRNOG00000010822	Dlx6	27.1912	8.723	-5.50203	-5.61115		NS	3.84247	-4.87522	NS
ENSRNOG00000051264	Dlx6as	8.60641	6.0072	-5.71788	-5.83128		NS	NS	-5.06648	-5.54262
ENSRNOG00000046366	Dmd	-3.4343	13.2015	NS	6.64989		7.10646	2.96722	NS	3.24174
ENSRNOG00000055934	Dmkn	-7.97979	-46.4784	-805.588	-448.673		-4.42621	-14.5344	-2.29277	-65.0349
ENSRNOG00000016075	Dmrt1	4.30825	15.3841	3.89106	24.5514		2.13835	2.89731	NS	14.3782
ENSRNOG00000016301	Dmrt2	NS	296.467	2.79277	463.008		NS	277.29	32.3618	153.78
ENSRNOG00000016284	Dmrt3	3.3274	16.289	2.48541	13.8063		NS	2.98168	NS	4.45046
ENSRNOG00000048295	Dmrtc1a	NS	NS	NS	NS		-5.29774	NS	20.6033	-4.88813
ENSRNOG00000009170	Dmxl2	3.18874	3.84055	18.4675	7.46041		NS	4.79161	4.78572	2.94778
ENSRNOG00000038600	Dnaaf3	-4.18061	-11.2272	NS	NS		-4.0756	NS	-4.49649	-3.76048
ENSRNOG00000026914	Dnah1	NS	3.21767	2.70757	2.9467		-3.11583	NS	NS	NS
ENSRNOG00000059865	Dnah12	2.58424	NS	NS	NS		NS	NS	NS	2.94554
ENSRNOG00000052688	Dnah2	18.2508	-2.2102	8.45993	15.3028		7.12336	NS	92.5596	66.6967
ENSRNOG00000000542	Dnah8	3.02253	NS	NS	NS		3.71974	NS	NS	5.23291
ENSRNOG00000004171	Dnah9	22.9368	8.20315	NS	NS		3.01879	3.01587	NS	NS
ENSRNOG00000024523	Dnai2	NS	NS	4.71334	3.85184		6.60612	NS	NS	28.4149
ENSRNOG00000012106	Dnaja4	NS	NS	-2.46675	NS		NS	NS	NS	NS
ENSRNOG00000021824	Dnajb1	NS	NS	-2.07566	NS		NS	NS	NS	NS
ENSRNOG00000023172	Dnajb3	4.66139	NS	401.511	48.1102		NS	NS	29.458	NS
ENSRNOG00000051960	Dnajc12	-3.33116	NS	4.59162	NS		-3.2421	-3.22027	NS	-2.13475
ENSRNOG00000019995	Dnajc18	NS	NS	NS	NS		-16.0723	-2.37662	NS	NS
ENSRNOG00000053498	Dnajc22	NS	NS	2.81643	NS		NS	NS	NS	NS
ENSRNOG00000015340	Dnajc25	NS	NS	2.1204	NS		NS	NS	NS	NS
ENSRNOG00000003988	Dnajc27	NS	NS	NS	NS		-2.3303	NS	NS	NS
ENSRNOG00000002026	Dnajc28	NS	NS	-2.61536	NS		NS	NS	NS	NS
ENSRNOG00000010352	Dnajc3	NS	-2.12403	NS	NS		NS	NS	NS	NS
ENSRNOG00000012851	Dnajc5b	NS	NS	-10.9805	NS		NS	NS	NS	NS
ENSRNOG00000052887	Dnajc6	NS	NS	-4.1364	NS		NS	NS	NS	-2.64363
ENSRNOG00000042352	Dnase1l2	-3.8096	-3.57276	-12.1045	-7.98069		-4.50647	NS	NS	-3.42868
ENSRNOG00000009291	Dnase1l3	-5.25204	-6.40709	NS	-8.01433		NS	-12.4875	-2.78023	-7.6176
ENSRNOG00000023830	Dnase2	NS	-2.32013	-5.27567	-2.48377		NS	NS	NS	NS
ENSRNOG00000001813	Dnm1l	NS	NS	NS	2.02359		NS	NS	NS	NS
ENSRNOG00000026490	Dnm3	NS	-3.44035	-12.5369	-9.13254		NS	NS	-6.9978	-4.20308
ENSRNOG00000050742	Dnmbp	3.47437	NS	NS	2.59858		2.76129	2.21594	3.45989	3.37437
ENSRNOG00000026649	Dnmt3a	-3.17849	-2.43817	-2.10862	-2.20441		-3.05202	-2.48141	-2.58234	-2.61592
ENSRNOG00000010625	Dnmt3b	NS	NS	NS	2.62275		NS	NS	NS	NS
ENSRNOG00000018397	Dnph1	NS	2.25501	2.34338	3.61796		3.09672	NS	NS	3.14429
ENSRNOG00000019920	Doc2a	-36.1942	-16.6614	-4.83931	-49.4586		-19.2571	-11.7594	-6.21607	-63.6077
ENSRNOG00000060054	Doc2b	-12.1567	-3.33285	-5.9559	-9.39996		-9.76574	-4.94252	-6.93585	-6.55623
ENSRNOG00000053200	Dock10	-26.3835	-26.7803	NS	-4.80511		-25.7207	-38.9038	NS	-58.6673
ENSRNOG00000013321	Dock11	NS	8.0595	7.45675	9.94665		NS	5.03008	NS	NS
ENSRNOG00000014576	Dock3	NS	4.40481	17.8311	NS		3.18216	NS	NS	NS
ENSRNOG00000004823	Dock4	-4.99387	NS	2.01261	NS		-4.487	NS	NS	-2.04102
ENSRNOG00000024703	Dock5	NS	-2.0476	NS	NS		NS	NS	NS	NS
ENSRNOG00000013564	Dok3	3.27405	6.71052	3.35953	3.45771		NS	6.60948	3.65423	2.56008
ENSRNOG00000038190	Dok6	7.73446	3.01439	45.9262	17.9137		NS	6.80865	11.0827	21.0162
ENSRNOG00000016989	Dolk	NS	NS	-2.15756	NS		NS	NS	NS	NS
ENSRNOG00000002012	Donson	NS	2.27169	NS	NS		NS	NS	NS	NS
ENSRNOG00000051204	Dopey2	NS	NS	NS	-2.00382		NS	NS	NS	NS
ENSRNOG00000009799	Dpagt1	NS	NS	NS	-2.01473		NS	NS	NS	NS
ENSRNOG00000017241	Dpcd	NS	NS	2.67943	2.20973		NS	NS	NS	2.1608
ENSRNOG00000023303	Dpep2	7.91431	NS	NS	66.957		NS	NS	NS	47.7507
ENSRNOG00000020687	Dpf1	-2.12665	NS	-3.53301	NS		NS	NS	-2.1735	NS
ENSRNOG00000013719	Dph5	NS	NS	NS	2.84751		2.22867	NS	NS	2.40191
ENSRNOG00000037356	Dph6	NS	NS	2.27671	NS		NS	NS	NS	NS
ENSRNOG00000031485	Dpp3	NS	NS	2.62873	NS		NS	NS	NS	NS
ENSRNOG00000030763	Dpp4	16.6969	5.64688	2.36276	NS		7.59039	5.76558	25.4273	NS
ENSRNOG00000012640	Dpp7	NS	-13.5772	NS	NS		-2.33402	-5.69466	NS	NS
ENSRNOG00000026589	Dpy19l1	NS	NS	NS	3.79156		NS	NS	NS	2.80855
ENSRNOG00000021573	Dpy19l3	2.16083	2.51308	NS	2.97558		NS	NS	NS	2.55922
ENSRNOG00000017105	Dpyd	22.8703	21.0741	NS	7.42806		NS	13.0144	5.04526	NS
ENSRNOG00000009625	Dpysl2	NS	-2.51842	NS	NS		NS	NS	NS	NS
ENSRNOG00000018992	Dpysl3	NS	-2.19911	6.10104	4.0099		NS	NS	NS	3.08125
ENSRNOG00000008062	Dqx1	-2.47487	NS	NS	NS		-2.18839	NS	NS	NS
ENSRNOG00000038916	Dram1	NS	NS	-2.31442	NS		NS	NS	NS	NS
ENSRNOG00000026704	Drp2	-4.15432	NS	19.5963	NS		-4.47741	NS	NS	-4.13122
ENSRNOG00000056258	Dsc1	-15.9583	-20.414	-95.7412	-56.3725		-6.39998	-5.59737	-2.58838	-17.8607
ENSRNOG00000039969	Dsc2	2.75572	2.76296	2.37508	2.68189		NS	NS	NS	2.75855
ENSRNOG00000017159	Dsc3	-2.01966	-4.49453	-15.42	-11.0526		NS	NS	-2.19334	-2.6439
ENSRNOG00000026502	Dscc1	NS	3.90728	NS	NS		NS	2.83525	NS	NS
ENSRNOG00000032307	Dsel	NS	-2.08776	-4.59603	NS		-2.64523	NS	NS	2.9429
ENSRNOG00000016853	Dsg1	NS	-60.4842	-517.507	-83.3983		2.00603	-12.3915	-7.56001	-6.30663
ENSRNOG00000016632	Dsg3	NS	NS	-8.0714	NS		NS	NS	NS	NS
ENSRNOG00000022364	Dsg4	NS	NS	NS	NS		4.01901	-4.69921	4.57616	NS
ENSRNOG00000006236	Dsn1	NS	2.21422	NS	NS		NS	NS	NS	NS
ENSRNOG00000013928	Dsp	NS	-3.05669	-3.46419	-2.2222		NS	-2.16479	NS	NS
ENSRNOG00000012207	Dst	NS	NS	-2.05159	NS		NS	NS	NS	NS
ENSRNOG00000021298	Dstyk	NS	NS	-2.02991	NS		NS	NS	NS	NS
ENSRNOG00000004195	Dtl	NS	3.12974	NS	NS		2.18251	2.11848	NS	NS
ENSRNOG00000016671	Dtna	-116.839	2.33358	-30.9486	-26.6751		-7.62138	NS	-106.208	-38.7298
ENSRNOG00000005129	Dtx3	NS	-3.17254	-2.07738	-2.91535		NS	NS	NS	NS
ENSRNOG00000023400	Dtx3l	3.5633	NS	NS	NS		NS	NS	NS	NS
ENSRNOG00000021086	Dtx4	-2.05184	-4.65157	NS	-4.21681		NS	-2.99756	NS	-2.37008
ENSRNOG00000033348	Duox1	-2.50496	NS	-89.6066	-7.37225		NS	NS	-15.7972	-3.11076
ENSRNOG00000017395	Duox2	-28.0377	-12.9896	NS	-78.584		-12.9618	-9.38261	-6.02656	-28.9093
ENSRNOG00000018005	Duoxa1	NS	NS	-9.68211	-3.71238		NS	NS	-3.22146	-2.25929
ENSRNOG00000017805	Duoxa2	-94.9867	-112.589	NS	-112.684		-51.913	-33.8115	-13.5509	-633.648
ENSRNOG00000008155	Dus4l	NS	NS	NS	NS		NS	NS	-4.18154	NS
ENSRNOG00000003977	Dusp1	2.35173	3.34662	2.7535	2.17149		2.11561	NS	4.2159	2.12202
ENSRNOG00000004003	Dusp10	NS	NS	2.37905	NS		NS	NS	4.16304	NS
ENSRNOG00000030091	Dusp14	NS	NS	NS	3.03565		NS	NS	NS	3.19571
ENSRNOG00000006628	Dusp16	NS	NS	3.20208	NS		NS	2.45572	3.45796	NS
ENSRNOG00000056376	Dusp22	NS	NS	-2.2489	-2.43531		NS	NS	NS	NS
ENSRNOG00000022143	Dusp23	NS	NS	NS	NS		NS	-2.3143	NS	NS
ENSRNOG00000057389	Dusp28	NS	NS	NS	-2.19296		NS	NS	NS	-2.69442
ENSRNOG00000011921	Dusp4	-5.64657	-9.21549	2.6621	NS		-7.15063	NS	-2.09755	-3.49667
ENSRNOG00000014061	Dusp5	2.58629	7.46159	NS	NS		NS	2.6149	4.93355	NS
ENSRNOG00000023896	Dusp6	NS	NS	NS	2.30393		NS	NS	NS	NS
ENSRNOG00000010789	Dusp7	NS	NS	-2.31389	NS		NS	NS	NS	NS
ENSRNOG00000029394	Dusp8	NS	NS	NS	NS		NS	NS	3.74544	NS
ENSRNOG00000055185	Dusp9	NS	NS	NS	NS		NS	3.10335	NS	NS
ENSRNOG00000019423	Dvl1	NS	NS	-2.38884	NS		NS	NS	NS	NS
ENSRNOG00000017915	Dvl2	NS	NS	-2.62051	NS		NS	NS	NS	NS
ENSRNOG00000001708	Dvl3	NS	NS	NS	NS		-2.21552	NS	NS	NS
ENSRNOG00000006178	Dync1h1	NS	-2.10266	NS	NS		NS	NS	NS	NS
ENSRNOG00000032070	Dync2h1	NS	-2.04853	NS	NS		NS	NS	NS	NS
ENSRNOG00000005151	Dync2li1	NS	NS	NS	NS		NS	-2.04529	NS	NS
ENSRNOG00000008921	Dynll2	NS	NS	NS	2.1606		NS	NS	NS	NS
ENSRNOG00000012450	Dynlrb2	NS	NS	-3.91192	-7.71375		-2.29832	NS	NS	-2.09647
ENSRNOG00000019254	Dyrk1b	NS	NS	2.193	2.31863		-4.73197	-2.03057	NS	NS
ENSRNOG00000004870	Dyrk3	-2.27479	-2.12561	NS	-3.39757		NS	NS	-2.68802	-2.10933
ENSRNOG00000032788	Dysf	17.4662	44.8734	197.112	126.531		12.3244	6.73274	3.07678	20.8157
ENSRNOG00000007440	Dzank1	NS	NS	4.29452	2.06766		-2.58882	NS	NS	NS
ENSRNOG00000010311	Dzip1	NS	NS	NS	NS		2.31319	-6.45093	NS	NS
ENSRNOG00000047741	E2f2	-4.2676	NS	-6.64467	-2.81211		NS	NS	-2.45013	-3.55762
ENSRNOG00000029273	E2f3	NS	2.42246	NS	NS		NS	NS	NS	NS
ENSRNOG00000026252	E2f7	NS	3.84373	2.13619	4.06197		3.34764	2.13152	NS	NS
ENSRNOG00000022537	E2f8	NS	2.83963	NS	NS		2.26289	2.19028	NS	-2.57726
ENSRNOG00000009224	E4f1	NS	NS	-2.35367	NS		NS	NS	NS	NS
ENSRNOG00000002350	Eaf2	5.87163	21.3623	-2.9114	NS		NS	34.8293	13.9064	NS
ENSRNOG00000025353	Ears2	NS	NS	NS	2.02381		NS	NS	NS	2.25962
ENSRNOG00000028845	Ebf1	7.20935	NS	12.0263	26.3706		NS	22.7766	NS	34.7546
ENSRNOG00000050509	Ebi3	-2.23411	-3.73011	NS	-3.43697		-2.48512	NS	NS	NS
ENSRNOG00000004903	Ebp	NS	NS	-2.98813	-2.20044		NS	NS	NS	NS
ENSRNOG00000014659	Ebpl	33.6637	11.2599	47.4405	57.3272		31.8568	18.7909	21.9774	43.7691
ENSRNOG00000020308	Ech1	NS	NS	-2.91655	-3.4643		NS	NS	NS	NS
ENSRNOG00000029333	Echdc2	NS	5.57306	8.68317	3.77942		2.86505	2.3138	3.63936	NS
ENSRNOG00000048114	Echdc3	NS	NS	NS	NS		NS	-2.86938	NS	NS
ENSRNOG00000008843	Eci1	-6.7898	-4.79021	NS	NS		-5.38222	-4.87593	-4.49973	-3.12111
ENSRNOG00000021166	Ecm1	NS	-2.51525	-2.66036	-3.12561		NS	-2.59623	NS	NS
ENSRNOG00000032208	Eda	3.5317	NS	NS	NS		2.55228	NS	NS	2.24125
ENSRNOG00000013018	Eda2r	2.50098	NS	NS	NS		3.47136	NS	NS	2.40078
ENSRNOG00000028598	Edar	2.21927	NS	NS	-3.56847		NS	4.75232	5.09072	NS
ENSRNOG00000002624	Edaradd	NS	NS	-3.38319	NS		NS	NS	NS	NS
ENSRNOG00000052100	Eddm3b	-2.12772	-5.83743	NS	-3.56576		NS	-4.20614	NS	-3.48397
ENSRNOG00000055365	Edem1	-2.72143	-2.3869	NS	NS		NS	NS	NS	-2.00615
ENSRNOG00000028358	Edem3	NS	-2.08567	NS	NS		NS	NS	NS	NS
ENSRNOG00000014361	Edn1	2.32157	2.89305	3.02082	13.4437		NS	NS	5.30365	5.01459
ENSRNOG00000007477	Edn3	NS	NS	52.3226	56.1806		NS	4.24123	28.2551	14.9117
ENSRNOG00000012721	Ednra	NS	NS	NS	NS		-2.72294	2.02172	-3.12528	NS
ENSRNOG00000016390	Eef1e1	2.0505	2.13153	2.35933	2.66344		2.3	NS	NS	2.26376
ENSRNOG00000006931	Eepd1	NS	-2.31758	-2.84177	-3.98745		-2.92866	-2.77486	NS	NS
ENSRNOG00000053317	Efcab11	-3.25136	NS	-2.03283	NS		NS	NS	-2.00197	-3.01003
ENSRNOG00000026176	Efcab12	17.7329	2.60861	6.17687	3.42033		2.43639	2.40918	NS	8.24778
ENSRNOG00000003553	Efemp1	2.96829	NS	22.9914	4.51787		NS	2.87286	58.4705	NS
ENSRNOG00000020587	Efemp2	NS	NS	4.22935	2.76433		-2.15931	NS	NS	NS
ENSRNOG00000002986	Efhc2	11.5316	NS	152.045	22.2057		NS	NS	11.0935	NS
ENSRNOG00000015596	Efhd1	-5.97221	-7.17269	NS	-10.8224		NS	-30.0794	-6.42346	-3.942
ENSRNOG00000013783	Efhd2	NS	NS	2.77164	2.94393		NS	NS	NS	NS
ENSRNOG00000020573	Efna1	-4.60131	-2.54574	NS	-5.18426		-2.61857	-2.66004	NS	-5.20402
ENSRNOG00000016203	Efna2	NS	6.87579	NS	NS		NS	NS	NS	NS
ENSRNOG00000057322	Efna3	-2.60935	-2.42178	-9.11104	-3.83803		NS	-2.12331	NS	NS
ENSRNOG00000020588	Efna4	NS	NS	-2.35143	NS		NS	NS	NS	NS
ENSRNOG00000014648	Efnb2	2.03003	NS	4.88548	2.20069		NS	2.14641	3.28217	NS
ENSRNOG00000042029	Efs	-2.68693	-4.37792	NS	-3.26796		NS	-2.04329	-3.5	-3.89474
ENSRNOG00000019388	Egfl7	NS	NS	NS	2.16223		NS	-2.09144	NS	2.04483
ENSRNOG00000000436	Egfl8	-2.30603	-2.38849	NS	-2.0088		-2.43757	NS	NS	NS
ENSRNOG00000005053	Egln3	NS	-3.20681	NS	-5.20722		NS	-3.15343	NS	-2.12274
ENSRNOG00000019422	Egr1	NS	NS	-5.61498	-2.39865		NS	NS	NS	NS
ENSRNOG00000000640	Egr2	-2.68491	NS	-2.56369	-5.39259		-2.02662	NS	NS	-2.3047
ENSRNOG00000017828	Egr3	-2.348	NS	NS	-17.7435		NS	NS	NS	-8.62771
ENSRNOG00000015719	Egr4	-3.13746	-9.55394	4.01763	NS		8.53869	NS	NS	-9.36006
ENSRNOG00000011346	Ehd2	NS	NS	-2.73474	NS		NS	NS	NS	NS
ENSRNOG00000007744	Ehd3	NS	-2.46807	NS	NS		-2.02679	-2.00555	-2.74193	NS
ENSRNOG00000007584	Ehd4	NS	NS	2.67618	NS		NS	NS	NS	NS
ENSRNOG00000007484	Ehf	4.20412	NS	4.0855	NS		2.40951	NS	4.60104	2.18093
ENSRNOG00000001770	Ehhadh	-2.01137	-3.25947	-2.15862	-2.08315		-2.01566	-3.37294	NS	NS
ENSRNOG00000008452	Eid1	NS	NS	-2.00923	NS		NS	NS	-2.03974	-2.0316
ENSRNOG00000019310	Eid2	NS	3.47725	10.0861	8.28349		NS	NS	3.04152	11.1725
ENSRNOG00000031421	Eif1a	NS	NS	NS	2.49355		NS	NS	NS	NS
ENSRNOG00000017447	Eif2s2	NS	NS	NS	NS		2.00074	NS	NS	NS
ENSRNOG00000060793	Eif2s3	2.43023	NS	NS	NS		2.78771	NS	NS	NS
ENSRNOG00000060048	Eif2s3y	-5861.74	-3435.17	NS	-1583.47		-3647.48	-6442.44	NS	-3365.46
ENSRNOG00000015221	Eif3f	NS	NS	-2.22594	NS		NS	NS	NS	NS
ENSRNOG00000010301	Eif4e3	NS	NS	-3.63589	-2.74337		NS	NS	NS	NS
ENSRNOG00000012582	Eif4ebp1	NS	-2.18788	NS	NS		NS	NS	NS	NS
ENSRNOG00000055391	Eif4ebp2	NS	NS	-2.71447	-2.08437		NS	NS	NS	NS
ENSRNOG00000016478	Eif5a	NS	NS	NS	2.05506		NS	NS	NS	NS
ENSRNOG00000011859	Eif5a2	-109.929	NS	NS	NS		-264.925	-2.02264	NS	NS
ENSRNOG00000023356	Eif5b	2.19554	2.51751	3.24615	2.40331		2.07615	2.7052	2.57256	2.15193
ENSRNOG00000049497	Eif6	NS	NS	NS	2.08622		NS	NS	NS	NS
ENSRNOG00000000113	Elac1	NS	NS	-2.13473	NS		NS	NS	NS	NS
ENSRNOG00000006853	Elavl2	2.21927	53.2947	9.6846	24.194		3.39243	11.7755	NS	90.0267
ENSRNOG00000006330	Elf3	4.34655	4.36503	3.89041	NS		2.10354	6.83976	5.77511	2.49072
ENSRNOG00000008282	Elf5	2.08582	NS	-5.87554	-4.61035		NS	2.71089	2.84729	-2.17112
ENSRNOG00000007887	Elk4	NS	-2.03518	NS	NS		NS	NS	NS	NS
ENSRNOG00000022868	Ell3	-2.53185	NS	4.52978	2.09221		NS	2.14702	NS	NS
ENSRNOG00000009054	Elmod1	-2.21513	-9.77496	NS	-12.9655		-5.35715	-5.29101	NS	-22.063
ENSRNOG00000010653	Elmsan1	2.14003	NS	NS	NS		2.01523	2.04891	NS	NS
ENSRNOG00000009773	Elovl4	-2.29176	-8.02141	-12.5112	-24.4492		NS	-2.44827	NS	-6.3704
ENSRNOG00000006331	Elovl5	NS	NS	-2.37755	NS		NS	NS	NS	NS
ENSRNOG00000020847	Elp6	NS	2.07067	2.12037	NS		NS	NS	NS	NS
ENSRNOG00000060329	Emb	-2.6722	NS	2.31944	NS		-4.92057	NS	NS	-3.00379
ENSRNOG00000019162	Emc9	NS	-2.27797	NS	-2.46315		NS	NS	NS	NS
ENSRNOG00000024420	Eme1	NS	3.67896	NS	2.20913		NS	NS	NS	NS
ENSRNOG00000012828	Emg1	NS	2.07153	2.4817	3.47977		NS	NS	NS	2.31583
ENSRNOG00000043143	Eml1	NS	NS	4.22466	2.47244		NS	NS	NS	-2.38875
ENSRNOG00000030294	Eml4	2.96389	2.23001	2.1163	2.70826		2.13772	NS	NS	3.15744
ENSRNOG00000004207	Eml5	-11.1322	NS	-2.73072	NS		-5.78774	NS	-5.44927	-6.13856
ENSRNOG00000037462	Eml6	2.20598	2.13737	NS	NS		NS	NS	NS	NS
ENSRNOG00000002664	Emp2	NS	NS	-2.46973	NS		NS	NS	NS	NS
ENSRNOG00000021104	Emp3	-30.5635	-32.2853	NS	NS		-5.95185	-17.6888	-15.0734	-3.0578
ENSRNOG00000009482	Emx2	16.8149	8.33959	NS	8.01931		7.34906	3.99057	4.04368	6.44376
ENSRNOG00000056580	En1	-2.40151	-11.1706	-3.08976	-6.18852		-2.7729	NS	-7.87093	-7.47611
ENSRNOG00000016541	Enc1	NS	2.60325	2.98168	NS		NS	NS	NS	NS
ENSRNOG00000024757	Endod1	-3.9757	-4.66747	NS	-2.16398		NS	NS	NS	-2.97552
ENSRNOG00000056446	Endou	-65.7419	-28.0325	-52.2416	-92.2797		-19.0818	-43.3528	-20.1014	-290.907
ENSRNOG00000050190	Eng	3.91506	2.88668	3.66833	4.96524		2.8054	2.3387	4.33419	11.0711
ENSRNOG00000027498	Engase	NS	NS	-2.46919	NS		NS	NS	NS	NS
ENSRNOG00000018631	Enkur	NS	NS	5.0376	2.23577		NS	NS	NS	NS
ENSRNOG00000004078	Eno3	NS	NS	-3.10823	NS		-2.01588	NS	NS	-2.1235
ENSRNOG00000018310	Eno4	NS	NS	3.25369	NS		-2.24114	6.81587	3.02885	NS
ENSRNOG00000047817	Enox1	NS	NS	-8.6624	-123.363		NS	NS	NS	-41.8315
ENSRNOG00000030622	Enox2	NS	2.00114	2.68681	3.38207		NS	NS	NS	3.26857
ENSRNOG00000013994	Enpp1	NS	-9.71392	2.08217	NS		NS	NS	2.6675	NS
ENSRNOG00000004089	Enpp2	NS	NS	7.30404	NS		NS	NS	NS	NS
ENSRNOG00000013791	Enpp3	142.297	16.3601	41.9383	16.8338		4.71756	116.128	21.296	7.04086
ENSRNOG00000010174	Enpp4	NS	NS	2.22116	-2.00505		-2.51509	12.5287	7.21257	-4.56225
ENSRNOG00000010232	Enpp5	-2.51765	NS	4.77494	NS		-7.21169	3.38341	4.05732	-2.32438
ENSRNOG00000018982	Entpd3	NS	NS	NS	NS		NS	2.37893	NS	3.65544
ENSRNOG00000007427	Entpd6	NS	2.07111	NS	NS		NS	NS	NS	NS
ENSRNOG00000016883	Entpd7	2.1094	NS	2.28839	2.22858		NS	NS	NS	NS
ENSRNOG00000009239	Entpd8	5.82208	NS	32.369	49.3945		NS	NS	11.6485	43.4682
ENSRNOG00000042140	Eomes	NS	NS	2.98159	NS		2.41583	2.26178	-2.63185	2.34758
ENSRNOG00000021318	Epas1	NS	NS	-3.95703	NS		NS	NS	NS	NS
ENSRNOG00000057817	Epb41l1	NS	NS	NS	NS		NS	2.23686	NS	NS
ENSRNOG00000016724	Epb41l3	2.67067	NS	11.3263	6.78164		NS	NS	NS	NS
ENSRNOG00000026050	Epb41l4a	2.14986	2.24889	NS	NS		NS	NS	NS	NS
ENSRNOG00000056550	Epb41l4b	NS	NS	-3.54096	-2.19654		NS	NS	NS	NS
ENSRNOG00000015667	Epcam	NS	NS	2.21013	NS		NS	NS	NS	NS
ENSRNOG00000060141	Epdr1	-61.8515	2.77185	4.51108	NS		-2.4965	-5.5443	NS	-7.74923
ENSRNOG00000002782	Epgn	6.53759	8.93677	3.75142	NS		5.20754	4.30252	15.7448	5.42192
ENSRNOG00000017525	Epha1	NS	NS	-7.6544	-7.6403		-2.25793	NS	-2.32936	-3.71331
ENSRNOG00000009222	Epha2	2.11849	2.19364	NS	2.59927		2.27191	NS	NS	NS
ENSRNOG00000013213	Epha4	-2.36181	NS	-2.2182	NS		NS	-2.30053	NS	-2.0108
ENSRNOG00000007030	Epha7	-5.76054	-11.0674	-4.97355	NS		NS	-17.3043	-11.5849	NS
ENSRNOG00000007865	Ephb1	5.39347	3.06355	-45.7033	2.44355		2.23554	NS	-70.1422	NS
ENSRNOG00000031801	Ephb3	-2.09498	NS	-2.21206	-2.38641		-2.00898	NS	NS	-2.04642
ENSRNOG00000014367	Ephb6	-4.55918	-3.75117	-15.0958	-6.03262		-3.15069	-2.48899	-4.34284	-8.00966
ENSRNOG00000003515	Ephx1	2.77152	2.32603	NS	NS		NS	NS	NS	NS
ENSRNOG00000017286	Ephx2	NS	11.2036	11.4877	NS		NS	8.58232	12.4484	NS
ENSRNOG00000027319	Ephx3	-3.34638	-2.3644	-4.34434	-3.29696		NS	NS	NS	NS
ENSRNOG00000060550	Epn2	NS	NS	2.32639	NS		NS	NS	NS	NS
ENSRNOG00000003284	Epn3	2.05697	2.16189	2.15101	NS		NS	2.06736	NS	NS
ENSRNOG00000012619	Epor	-5.26524	-5.22746	-2.94987	-2.83061		NS	-4.84711	-6.57796	NS
ENSRNOG00000048209	Eps8l3	NS	NS	9.44931	3.38611		NS	3.69742	4.70881	NS
ENSRNOG00000026323	Eqtn	NS	NS	NS	NS		NS	NS	2.74346	NS
ENSRNOG00000004964	Erbb3	NS	-2.1403	NS	-2.22651		NS	NS	NS	-2.05132
ENSRNOG00000015148	Erc2	NS	-23.7792	NS	-9.26387		NS	-7.76321	-36.8845	-23.2966
ENSRNOG00000017839	Ercc1	NS	NS	2.15274	NS		NS	NS	NS	NS
ENSRNOG00000003208	Ercc6l	NS	3.62023	NS	3.20332		2.28011	2.1135	NS	NS
ENSRNOG00000002771	Ereg	5.2938	11.8361	2.72365	8.34328		5.53804	5.79675	25.7012	5.99538
ENSRNOG00000003508	Ergic1	2.73154	NS	2.89874	3.23495		2.08665	NS	NS	2.42334
ENSRNOG00000056087	Erich2	NS	-2.48888	-2.99448	-2.24617		-2.91443	NS	-2.02447	NS
ENSRNOG00000005956	Erich5	NS	NS	6.01309	NS		-5.54428	NS	NS	NS
ENSRNOG00000010915	Ermp1	2.59806	2.70286	NS	2.12137		NS	2.20655	2.59911	2.67099
ENSRNOG00000012864	Ern1	NS	-2.64086	NS	-2.14947		NS	NS	NS	-2.79371
ENSRNOG00000006462	Ero1a	NS	NS	-2.08118	-2.04721		NS	-2.57852	NS	NS
ENSRNOG00000002609	Ero1b	-2.70344	NS	-2.68996	-2.23635		NS	NS	-2.03959	NS
ENSRNOG00000005787	Erp27	39.6958	NS	53.5858	29.1889		NS	3.88715	77.8844	21.4806
ENSRNOG00000001348	Erp29	NS	-2.07003	NS	NS		NS	NS	-2.00295	NS
ENSRNOG00000058186	Errfi1	NS	NS	-2.28452	-2.47368		NS	NS	NS	-2.58218
ENSRNOG00000033217	Esam	4.24307	NS	16.0677	16.6672		NS	NS	8.02888	8.55563
ENSRNOG00000015921	Esco2	NS	2.72076	NS	NS		NS	NS	NS	NS
ENSRNOG00000010270	Espn	-7.59784	-7.71793	-6.46208	-14.1354		NS	-4.89732	-2.37601	-4.58742
ENSRNOG00000024717	Espnl	NS	7.05841	2.99159	NS		NS	4.74984	3.70625	5.67162
ENSRNOG00000019358	Esr1	321.925	11.0598	20.1191	3.88414		12.7339	16.4199	41.8631	5.98191
ENSRNOG00000023177	Esrp2	NS	NS	NS	-2.174		NS	NS	NS	-2.21313
ENSRNOG00000060753	Esyt1	NS	NS	2.11342	NS		NS	NS	NS	NS
ENSRNOG00000022704	Esyt3	-10.1037	-6.13256	-2.41776	-8.79724		-3.72307	-2.66539	NS	-18.0759
ENSRNOG00000036918	Etfbkmt	4.57338	2.71197	NS	NS		NS	2.60492	NS	NS
ENSRNOG00000028368	Etnk2	-3.03829	NS	NS	NS		NS	-7.34064	-3.0944	NS
ENSRNOG00000008941	Ets1	NS	NS	NS	NS		NS	NS	2.88767	NS
ENSRNOG00000001647	Ets2	NS	NS	NS	-2.40895		NS	NS	NS	-2.17243
ENSRNOG00000006867	Etv1	3.00879	NS	11.3762	3.67666		NS	3.45542	8.12939	2.91885
ENSRNOG00000020792	Etv4	2.86941	NS	5.35845	4.62048		2.18119	3.00044	3.00329	3.39237
ENSRNOG00000001785	Etv5	NS	NS	9.8022	6.97372		NS	NS	NS	3.31027
ENSRNOG00000007118	Eva1a	NS	-3.35725	NS	NS		NS	NS	NS	NS
ENSRNOG00000024818	Eva1b	NS	-2.60996	-2.60043	-3.14075		NS	-2.214	NS	NS
ENSRNOG00000007564	Evc	NS	NS	-2.28483	NS		NS	NS	NS	NS
ENSRNOG00000007025	Evc2	-3.16	-15.1097	-2.25684	NS		-4.3509	-5.68357	-2.14842	-2.79542
ENSRNOG00000014476	Evl	NS	-2.9465	-3.16267	-6.30114		NS	-2.56869	-2.53472	-5.77114
ENSRNOG00000009343	Evpl	NS	NS	-3.49905	NS		NS	NS	NS	NS
ENSRNOG00000025360	Exd1	NS	-3.01269	-3.45631	-10.2713		-2.37476	NS	NS	-2.43845
ENSRNOG00000056209	Exo1	2.03031	4.70249	NS	2.91067		2.66917	2.282	NS	NS
ENSRNOG00000037432	Exo5	NS	NS	NS	NS		-2.20501	NS	NS	-2.90512
ENSRNOG00000002144	Exoc1	NS	-2.06198	-2.29682	-2.19299		NS	NS	NS	NS
ENSRNOG00000015641	Exoc3l1	NS	-2.50138	-4.86689	-3.18385		NS	NS	-2.08883	NS
ENSRNOG00000010111	Exoc3l4	NS	NS	3.67087	2.94594		NS	4.04986	NS	NS
ENSRNOG00000036601	Exoc6	NS	NS	5.55861	2.27511		NS	NS	NS	NS
ENSRNOG00000009245	Exosc2	NS	2.42202	NS	2.16766		NS	NS	NS	NS
ENSRNOG00000012409	Exosc3	NS	NS	-2.05837	NS		NS	NS	-2.35064	NS
ENSRNOG00000018582	Exosc6	NS	2.26683	3.17322	2.88476		NS	NS	NS	NS
ENSRNOG00000025115	Exph5	NS	NS	-2.29562	NS		2.06482	2.06721	NS	NS
ENSRNOG00000024886	Ext1	NS	NS	2.27256	NS		NS	NS	NS	NS
ENSRNOG00000016776	Extl1	-10.7843	NS	-64.1461	-77.92		-4.68162	NS	-2.15112	-16.775
ENSRNOG00000014323	Extl2	NS	NS	2.1293	NS		NS	NS	NS	NS
ENSRNOG00000007590	Eya1	-4.89841	53.6971	7.80658	NS		-13.0509	9.62797	5.76477	NS
ENSRNOG00000033444	F10	-6.84972	-2.02801	-89.4087	-5.94806		NS	-8.74004	-10.4933	-4.58697
ENSRNOG00000004414	F11r	NS	NS	NS	-2.46971		NS	NS	NS	-2.25656
ENSRNOG00000048043	F2r	5.07511	3.20167	2.71662	4.57939		2.50064	2.38017	NS	3.71981
ENSRNOG00000018003	F2rl1	2.35059	NS	NS	2.93298		2.53306	NS	3.94777	2.15009
ENSRNOG00000018054	F2rl2	10.2551	52.3042	28.2884	377.765		7.59039	12.7237	3.97211	266.232
ENSRNOG00000048186	F2rl3	2.51641	10.8285	12.3925	4.55158		2.53823	2.5812	9.86558	NS
ENSRNOG00000011800	F3	3.13439	NS	3.15601	7.0716		NS	2.47933	2.76412	2.56763
ENSRNOG00000057855	F5	NS	NS	38.7937	24.1799		NS	NS	NS	NS
ENSRNOG00000018950	Fa2h	16.2421	6.93378	9.93075	NS		2.78975	23.0518	24.1516	5.69776
ENSRNOG00000010805	Fabp4	8.82329	NS	1273.61	12.2966		NS	8.8327	404.538	9.20597
ENSRNOG00000049075	Fabp5	-2.78269	-12.4736	-3.01469	-4.09107		NS	-6.97855	-2.32769	-2.4834
ENSRNOG00000020480	Fads1	2.19696	NS	NS	2.36182		-2.50003	NS	-2.28831	3.14344
ENSRNOG00000020440	Fads2	NS	NS	NS	NS		NS	NS	NS	2.61181
ENSRNOG00000009399	Fads2l1	NS	-6.78649	-675.657	-23.9196		-3.21535	2.22094	-2.66709	-3.88443
ENSRNOG00000020385	Fads3	NS	NS	NS	2.40482		NS	-3.32245	NS	NS
ENSRNOG00000021380	Fads6	2.32376	NS	NS	NS		2.95198	NS	NS	2.08151
ENSRNOG00000013223	Fah	NS	-2.18923	-2.00559	-2.05198		NS	NS	NS	NS
ENSRNOG00000013974	Fahd2a	NS	2.91156	NS	NS		NS	NS	NS	2.1587
ENSRNOG00000006674	Fam101b	NS	-5.47035	-3.46539	-3.64043		-2.093	-3.35527	NS	-2.766
ENSRNOG00000027540	Fam102b	NS	-2.58373	NS	NS		NS	NS	NS	NS
ENSRNOG00000012109	Fam105a	-3.98626	-20.5985	-18.6689	-7.08817		NS	-8.52684	-2.97697	-3.18171
ENSRNOG00000033261	Fam107a	NS	NS	261.707	19.4207		NS	NS	3.97211	7.55829
ENSRNOG00000014886	Fam107b	3.40564	2.93785	3.17566	2.81552		NS	2.5716	4.06403	2.2865
ENSRNOG00000028206	Fam109a	NS	NS	-2.08618	NS		NS	NS	NS	NS
ENSRNOG00000042522	Fam109b	2.52327	NS	NS	2.68256		NS	NS	NS	NS
ENSRNOG00000009114	Fam110b	-5.01309	3.21921	-2.74681	NS		NS	NS	NS	-9.38686
ENSRNOG00000005660	Fam110c	2.00587	NS	3.14523	NS		NS	2.80089	2.61349	NS
ENSRNOG00000012067	Fam111a	-7.21816	-2.71957	-10.7211	-7.34493		-2.22459	-2.71287	-7.20828	-11.6166
ENSRNOG00000026504	Fam114a1	NS	NS	NS	NS		NS	-2.27868	-2.49799	NS
ENSRNOG00000002110	Fam114a1l1	NS	-2.08816	NS	NS		NS	NS	-2.50893	NS
ENSRNOG00000050703	Fam115c	NS	NS	-5.81659	-4.74553		-2.27708	NS	NS	-2.30442
ENSRNOG00000010517	Fam126a	NS	NS	2.06317	NS		NS	NS	NS	2.23767
ENSRNOG00000025079	Fam126b	NS	NS	NS	NS		NS	2.05432	NS	NS
ENSRNOG00000002403	Fam129a	4.321	3.96073	4.04092	6.82588		2.07718	14.9305	8.66762	2.77634
ENSRNOG00000039357	Fam129c	NS	NS	-7.17939	-2.94226		NS	NS	NS	NS
ENSRNOG00000023008	Fam131c	NS	-3.60908	NS	-2.99278		NS	NS	NS	-2.44718
ENSRNOG00000019864	Fam132a	-6.09006	-13.7805	-21.0603	-6.71944		NS	-9.31546	-18.1763	-4.93699
ENSRNOG00000024688	Fam132b	3.70607	15.5287	2.95391	5.40682		NS	5.74148	2.63425	7.65925
ENSRNOG00000009163	Fam133b	-2.12877	NS	-2.87244	-2.74969		-2.25671	NS	-2.093	-2.48281
ENSRNOG00000018586	Fam134a	NS	NS	-2.38877	-2.50387		NS	NS	NS	NS
ENSRNOG00000007947	Fam13a	6.28134	5.15532	22.6361	7.83259		NS	3.98557	NS	NS
ENSRNOG00000021693	Fam149a	NS	5.63398	7.1594	12.2752		-10.6584	NS	-6.96321	-7.6176
ENSRNOG00000024136	Fam151b	-2.08635	NS	NS	NS		-5.61113	NS	NS	-2.14047
ENSRNOG00000012014	Fam160b2	NS	NS	-2.36688	-2.01964		NS	NS	NS	NS
ENSRNOG00000002255	Fam162a	NS	NS	-2.97177	NS		2.21537	-3.20557	-3.19113	NS
ENSRNOG00000011316	Fam167a	NS	-2.02291	NS	NS		NS	NS	NS	NS
ENSRNOG00000016505	Fam169a	NS	4.31908	2.38828	2.35073		NS	2.46803	NS	NS
ENSRNOG00000016534	Fam171a1	10.4968	5.25788	104.085	6.44859		5.67222	NS	19.9089	NS
ENSRNOG00000021041	Fam171a2	NS	-3.65493	-3.80565	-6.80948		-2.2628	-2.6105	-2.46953	-3.53266
ENSRNOG00000004783	Fam171b	4.27224	4.20894	96.7629	8.18309		NS	NS	66.8684	NS
ENSRNOG00000013844	Fam172a	NS	NS	NS	NS		2.04181	NS	NS	NS
ENSRNOG00000019684	Fam173a	NS	NS	-2.05008	-2.30697		NS	NS	NS	NS
ENSRNOG00000012369	Fam174b	NS	NS	90.7073	12.1854		NS	NS	NS	NS
ENSRNOG00000046391	Fam177a1	NS	NS	2.2647	NS		NS	NS	NS	NS
ENSRNOG00000023941	Fam178b	NS	-2.23132	4.8777	NS		NS	-2.41603	NS	-2.18604
ENSRNOG00000026344	Fam179a	-2.31045	-3.01724	-40.3408	-20.9479		NS	-2.6737	NS	-3.17527
ENSRNOG00000016955	Fam188a	NS	NS	-2.28128	NS		NS	NS	NS	NS
ENSRNOG00000011530	Fam188b	-2.20428	-2.02346	NS	-2.47352		-2.48129	-2.40848	NS	-3.0231
ENSRNOG00000061147	Fam189a2	10.8501	NS	NS	4.47905		3.1826	NS	2.93997	2.98086
ENSRNOG00000020518	Fam189b	NS	NS	NS	NS		NS	-2.0252	NS	NS
ENSRNOG00000039807	Fam193b	NS	NS	-3.2128	-2.12354		-2.31878	NS	-2.0665	NS
ENSRNOG00000010183	Fam198b	NS	NS	NS	NS		NS	NS	-8.93867	NS
ENSRNOG00000049349	Fam19a5	NS	NS	14.7749	NS		NS	NS	NS	NS
ENSRNOG00000018011	Fam208b	NS	NS	NS	2.13438		NS	NS	NS	NS
[truncated: 4,488 more rows]
