# Supplementary material for: Tp63-expressing adult epithelial stem cells cross lineages boundaries revealing latent hairy skin competence
Source: Nat Commun. 2020 Nov 6;11:5645. doi: 10.1038/s41467-020-19485-3 (PMC7648065; doi:10.1038/s41467-020-19485-3)
Supplement: Supplementary file 7 — Supplementary Data 3 [file 41467_2020_19485_MOESM7_ESM.xlsx]

## Sheet: Feuil1
Supplementary data 3
		1st round of culture					2nd round of culture
ID	Gene_Name	Vagina vs HF	Thymus vs HF	Dome vs HF	Trachea vs HF		Vagina vs HF	Thymus vs HF	Dome vs HF	Trachea vs HF
ENSRNOG00000054418	AABR07005779.3	41.5779	29.4052	112.594	43.8264		45.8127	44.0026	106.617	39.3634
ENSRNOG00000018045	AABR07007730.1	-125.526	-4.73423	-99.7492	-131.33		-234.327	-238.957	-197.636	-216.21
ENSRNOG00000059761	AABR07007798.1	55.586	68.8849	32.3981	16.6944		8.6067	15.1502	87.4766	41.1536
ENSRNOG00000011640	AABR07009931.1	18.8183	3.63907	34.5826	25.1172		4.10525	7.2663	28.7855	17.1695
ENSRNOG00000028120	AABR07011698.1	11.2025	3.76751	7.9382	11.1733		19.2171	5.40023	7.74897	9.5897
ENSRNOG00000052037	AABR07015917.1	-3.8075	-6.85725	-36.012	-36.7263		-3.38393	-4.62233	-5.39368	-10.2201
ENSRNOG00000061005	AABR07016572.1	27.0361	8.0595	78.0208	70.7555		8.6067	4.24123	10.5092	22.0858
ENSRNOG00000037522	AABR07016640.1	-158.66	-72.0221	-72.7916	-55.3318		-5.91061	-7.32319	-83.2679	-157.778
ENSRNOG00000057117	AABR07020990.1	-2.97856	-2.93882	-5.9629	-11.6446		-2.98854	-3.1821	-2.45381	-3.60152
ENSRNOG00000057433	AABR07027581.1	7.03855	3.26023	32.909	8.21537		7.49117	8.33701	11.9163	15.5126
ENSRNOG00000038211	AABR07032856.1	12.1911	15.1755	50.9633	17.9327		8.86367	10.1435	34.8551	25.0329
ENSRNOG00000056134	AABR07033757.1	88.6743	50.2141	23.6102	29.4057		4.96908	16.773	78.9441	28.6664
ENSRNOG00000001777	AABR07034428.1	175.699	118.221	16.8467	58.7634		10.8115	598.211	82.921	20.6988
ENSRNOG00000056656	AABR07044049.1	4.66884	6.78173	25.4757	11.7609		6.36353	4.38142	8.20219	6.01457
ENSRNOG00000058683	AABR07044635.1	20.0584	17.4889	7.07227	9.77015		4.13196	40.5883	12.8278	17.2192
ENSRNOG00000056298	AABR07044959.1	2.34347	3.36434	2.56505	4.64713		2.34186	3.48835	3.18023	2.82275
ENSRNOG00000047686	AABR07049887.1	-25.4153	-190.622	-30.7452	-63.635		-2.89631	-32.0785	-12.029	-41.9698
ENSRNOG00000060434	AABR07053500.2	8.59518	13.0861	3.89106	5.11888		20.3782	6.29076	28.1307	8.64323
ENSRNOG00000061127	AABR07057844.2	-49.6784	-50.4256	-50.9643	-51.9752		-23.9447	-31.5233	-45.1583	-49.4023
ENSRNOG00000057273	AABR07062157.1	4.66139	3.5572	35.7893	5.27171		4.32503	6.73274	8.1404	3.63088
ENSRNOG00000005826	AABR07065923.1	-291.601	-21.2221	-194.777	-227.759		-162.371	-297.224	-231.927	-306.564
ENSRNOG00000025970	AABR07068127.1	3.18589	2.94652	3.39182	2.64493		2.58022	2.51229	4.86406	4.24043
ENSRNOG00000061442	AABR07068214.1	9.60951	6.10031	5.42653	8.10087		6.60202	8.57504	7.88174	7.16402
ENSRNOG00000060267	AABR07070032.2	-4.60372	-4.63123	-4.15892	-3.42525		-2.46009	-2.79357	-2.59442	-9.17704
ENSRNOG00000059784	AABR07071697.1	71.991	42.2394	34.2325	34.9572		5.11744	18.2915	79.9898	33.8666
ENSRNOG00000030494	AABR07072761.1	2.38577	7.49261	6.75025	2.74813		3.48083	4.98042	17.8998	3.51498
ENSRNOG00000039494	Aass	-4.13117	-28.7894	-7.72598	-2.16479		-18.9546	-4.19761	-15.9312	-13.8497
ENSRNOG00000028781	Abcc6	-4.09662	-10.2491	-24.5615	-14.4618		-3.34428	-3.91295	-8.09824	-2.62107
ENSRNOG00000008862	Abcg4	-6.82511	-5.17067	-11.3799	-25.0681		-4.55861	-2.81994	-6.57099	-8.44715
ENSRNOG00000004448	Acss3	228.336	59.672	60.0811	122.078		7.59039	40.707	3.97211	35.3398
ENSRNOG00000027908	Actrt3	6.30714	6.18828	7.63951	2.45903		2.71881	15.4376	6.01968	3.70462
ENSRNOG00000001607	Adamts1	7.44253	5.74064	29.7973	34.3898		2.26723	5.33053	38.0266	6.44821
ENSRNOG00000023257	Adamts9	-9.62193	-28.1939	-7.3574	-3.12358		-2.81895	-7.00356	-5.04977	-6.33686
ENSRNOG00000001821	Adipoq	2050.45	26.0592	296.392	224.95		48.0137	3.28524	22.3523	217.94
ENSRNOG00000013720	Aebp1	-12.8708	-5.19423	-8.97446	-7.13603		-12.2937	-8.00293	-7.10956	-12.3232
ENSRNOG00000009951	Aif1l	18.7441	13.2593	15.1742	33.5107		2.08998	7.49848	11.9616	14.4324
ENSRNOG00000019549	Akap12	234.197	709.688	715.793	629.187		5.5579	130.708	252.5	182.964
ENSRNOG00000006807	Aldob	-10.0632	-11.7168	-110.709	-65.1854		-12.441	-10.5915	-31.3358	-61.9586
ENSRNOG00000017421	Alpk2	206.111	21.8525	-2.09944	-3.56847		11.6777	9.9555	-3.10044	-5.8748
ENSRNOG00000024917	Als2cr12	8.98384	4.99239	10.388	13.6445		2.97031	15.7305	5.61591	6.15136
ENSRNOG00000025037	Ankk1	4.55663	4.50995	113.982	23.8803		-2.58503	2.38918	8.8026	7.32203
ENSRNOG00000031335	Ankrd37	-3.53805	-2.00213	-3.01924	-3.11974		-2.64823	-3.75789	-2.67528	-2.17782
ENSRNOG00000014610	Anpep	-115.291	-17.2213	-178.645	-35.3352		-81.5001	-39.486	-78.2625	-326.454
ENSRNOG00000002045	Anxa3	5.89163	4.26826	5.17754	7.10011		2.77209	3.94418	6.65082	6.50668
ENSRNOG00000033791	Apc2	22.2587	6.88731	28.5713	22.5447		23.3004	3.41412	16.768	40.214
ENSRNOG00000020851	Aplp1	-3.41665	-3.36657	-2.67412	-4.13482		-3.79313	-2.7393	-2.85469	-3.65904
ENSRNOG00000015411	Apobec1	48.8773	10.7389	47.5403	13.9518		5.68899	196.444	76.9879	12.3722
ENSRNOG00000016852	Apobec3b	2.58048	2.82074	5.77313	5.31418		2.53995	2.75797	3.37477	4.88404
ENSRNOG00000018454	Apoe	-50.2802	-33.4899	-136.356	-235.56		-52.7588	-5.63418	-13.1178	-189.99
ENSRNOG00000007830	Apold1	-6.80328	-5.01459	-12.1922	-6.46469		-3.1941	-5.50384	-5.6745	-5.4843
ENSRNOG00000002754	Areg	6.0729	6.33556	12.9738	7.32312		6.17714	4.51729	12.3649	6.74263
ENSRNOG00000047967	Arhgef19	-22.2174	-9.60682	-3.59014	-6.55512		-11.7964	-4.41268	-9.19914	-7.25637
ENSRNOG00000014549	Arhgef26	-2.02971	14.0816	3.66366	5.50536		-2.95405	3.7402	3.01798	-3.41678
ENSRNOG00000012196	Asah2	13.7723	30.7384	31.2874	18.211		2.85834	10.8364	18.5511	11.2967
ENSRNOG00000006365	Asb15	-286.005	-129.829	-64.0269	-99.7426		-308.248	-314.339	-259.982	-94.805
ENSRNOG00000017912	Atp2a3	33.289	31.9004	125.115	153.117		11.8919	29.38	19.701	13.5531
ENSRNOG00000003031	Atp2b4	-6.73966	-11.392	-2.58118	-4.57668		-9.08329	-6.46705	-6.83262	-5.61089
ENSRNOG00000050553	Atp6v1c2	-15.6026	-5.60264	-10.827	-14.4859		-10.0208	-7.07993	-4.48812	-17.8364
ENSRNOG00000007049	Bcl11a	-220.001	-49.6708	-37.1345	-77.7786		-3.61327	-7.18749	-28.0533	-562.05
ENSRNOG00000028632	Bcl2l14	12.307	14.6092	30.1307	11.8359		18.2504	31.9013	41.7956	19.8466
ENSRNOG00000043416	Bcl3	3.71262	3.67964	2.68993	2.54907		4.63829	4.49456	4.38274	3.66648
ENSRNOG00000048961	Bhlhe41	-94.7548	-65.7033	-23.3806	-14.3733		-79.1049	-477.238	-42.8126	-431.807
ENSRNOG00000030714	Bsn	-9.06477	-11.8687	-5.53227	-8.30282		-6.36382	-5.32041	-3.7325	-7.79856
ENSRNOG00000028576	Calml5	-7.63905	-178.257	-312.05	-50.347		-3.54809	-16.0905	-4.62494	-8.75916
ENSRNOG00000007352	Casp14	-3.95633	-11.5279	-46.4407	-17.2446		-3.23597	-12.4075	-11.7066	-4.80695
ENSRNOG00000024931	Ccdc88b	17.4828	2.20063	80.9197	9.7399		4.93775	2.11211	27.4511	10.2605
ENSRNOG00000057710	Ccnd2	7.91979	5.86614	3.00537	6.90428		5.6082	2.26063	2.92159	7.75031
ENSRNOG00000009505	Cd164l2	22.6258	23.035	36.6331	27.566		21.3465	6.73274	18.4322	29.0622
ENSRNOG00000027787	Cdc6	5.43091	13.6205	9.02667	6.61926		4.30736	6.63045	4.24505	3.19101
ENSRNOG00000015602	Cdh2	-112.525	-360.326	-4.04648	-20.3876		-11.1236	-117.636	-70.7378	-124.439
ENSRNOG00000038720	Cdkl1	85.5515	85.8245	40.2426	78.3286		47.0232	14.7142	57.6018	104.985
ENSRNOG00000020875	Celf3	3.77873	8.2759	154.867	58.0937		-5.29774	2.95585	7.80107	14.7338
ENSRNOG00000054080	Cgnl1	5.91953	6.56242	7.00762	4.165		2.3663	13.6609	4.93857	3.79421
ENSRNOG00000017939	Chn1	68.0308	251.175	314.397	309.942		9.35647	106.424	18.4322	42.2911
ENSRNOG00000001750	Chrd	-4.2841	-6.68644	-23.1133	-15.8891		-5.02874	-7.74377	-6.44575	-15.1868
ENSRNOG00000047734	Chst2	4.84426	13.8137	72.7516	29.4651		19.9327	11.6615	27.3317	3.77333
ENSRNOG00000001143	Cit	-4.15812	-4.49759	-11.6277	-5.02262		-3.18222	-4.22399	-7.75789	-4.04482
ENSRNOG00000029889	Clca4	16.5425	7.12934	140.47	6.57177		9.43725	24.6655	61.3555	10.6256
ENSRNOG00000036877	Clca4l	31.5803	81.7738	1329.5	251.401		5.24434	105.069	24.3738	58.6122
ENSRNOG00000013334	Clca5	-39.9957	-6.77668	-2.16755	-9.77284		-3.25234	-2.38669	-3.24895	-15.0329
ENSRNOG00000001571	Cldn8	12.9963	7.07874	13.6757	3.97839		3.79684	12.2041	16.1446	5.90445
ENSRNOG00000059890	Clec2d2	8.37059	4.92254	7.06098	8.10995		13.4906	3.4832	3.05465	16.6382
ENSRNOG00000052128	Clec2e	17.9188	13.2201	23.5962	2.14146		2.51797	12.3809	21.496	11.6936
ENSRNOG00000027739	Cndp1	2603.45	28.6791	272.293	85.2758		24.9656	62.0728	87.2961	273.36
ENSRNOG00000004281	Cobl	104.96	150.15	228.553	299.717		2.87161	141.161	218.565	366.371
ENSRNOG00000010463	Cpa4	-14.0515	-31.2726	-58.8188	-92.0609		-13.7156	-5.03813	-7.04694	-248.527
ENSRNOG00000016752	Crispld2	-45.4706	-39.6558	-14.9875	-48.3745		-10.1389	-3.32518	-11.1544	-73.4891
ENSRNOG00000005195	Cst3	-3.28241	-2.77677	-4.11056	-5.38725		-2.75207	-2.38261	-2.3625	-5.68452
ENSRNOG00000039971	Ctla2a	2.07137	6.02205	7.17334	-3.7513		-2.60655	4.47846	8.50659	-4.41025
ENSRNOG00000019068	Ctrb1	21.844	92.0621	23.3169	28.5842		7.97496	8.32549	40.8568	32.1811
ENSRNOG00000022298	Cxcl11	6.39138	3.72274	55.8859	8.40067		2.29525	3.86062	62.3209	2.00891
ENSRNOG00000002792	Cxcl2	15.6357	24.4889	82.111	57.6493		11.4454	14.2389	88.7176	9.55635
ENSRNOG00000014269	Cxcr2	13.9708	3.79061	10.6013	2.48217		6.58022	2.12441	23.3048	6.22735
ENSRNOG00000033680	Cyp2b1	14.8873	2.7554	7.87006	32.9218		3.96395	107.674	5.32914	6.95261
ENSRNOG00000042426	Cyp4v3	-2.82506	-2.60504	-2.08306	-4.80689		-9.1049	-2.4752	-2.02266	-14.4148
ENSRNOG00000018198	Dapk1	5.21669	8.67695	23.3137	12.1108		2.041	2.52524	23.0056	4.25992
ENSRNOG00000005743	Dapl1	-11.0033	-6.98883	-39.2823	-21.3652		-6.44888	-3.25393	-2.38764	-6.64884
ENSRNOG00000058618	Dcst2	-2.67747	-2.9545	-6.48346	-7.82349		-2.25618	-2.37646	-3.1421	-2.71895
ENSRNOG00000014613	Ddah1	5.64501	3.00715	8.96093	6.22761		2.7038	2.17346	4.70806	5.52014
ENSRNOG00000032304	Defb14	4.00882	11.8385	-13.6113	-13.8812		7.17506	132.582	19.3077	-2.63881
ENSRNOG00000026787	Disp2	5.6696	21.0225	11.6477	3.74255		6.18512	19.4668	16.8724	3.45831
ENSRNOG00000016343	Dkk3	65.6468	69.9945	120.865	127.837		46.3431	25.3482	48.9392	11.3148
ENSRNOG00000055934	Dmkn	-7.97979	-46.4784	-805.588	-448.673		-4.42621	-14.5344	-2.29277	-65.0349
ENSRNOG00000026649	Dnmt3a	-3.17849	-2.43817	-2.10862	-2.20441		-3.05202	-2.48141	-2.58234	-2.61592
ENSRNOG00000019920	Doc2a	-36.1942	-16.6614	-4.83931	-49.4586		-19.2571	-11.7594	-6.21607	-63.6077
ENSRNOG00000060054	Doc2b	-12.1567	-3.33285	-5.9559	-9.39996		-9.76574	-4.94252	-6.93585	-6.55623
ENSRNOG00000056258	Dsc1	-15.9583	-20.414	-95.7412	-56.3725		-6.39998	-5.59737	-2.58838	-17.8607
ENSRNOG00000032788	Dysf	17.4662	44.8734	197.112	126.531		12.3244	6.73274	3.07678	20.8157
ENSRNOG00000014659	Ebpl	33.6637	11.2599	47.4405	57.3272		31.8568	18.7909	21.9774	43.7691
ENSRNOG00000023356	Eif5b	2.19554	2.51751	3.24615	2.40331		2.07615	2.7052	2.57256	2.15193
ENSRNOG00000056446	Endou	-65.7419	-28.0325	-52.2416	-92.2797		-19.0818	-43.3528	-20.1014	-290.907
ENSRNOG00000050190	Eng	3.91506	2.88668	3.66833	4.96524		2.8054	2.3387	4.33419	11.0711
ENSRNOG00000013791	Enpp3	142.297	16.3601	41.9383	16.8338		4.71756	116.128	21.296	7.04086
ENSRNOG00000014367	Ephb6	-4.55918	-3.75117	-15.0958	-6.03262		-3.15069	-2.48899	-4.34284	-8.00966
ENSRNOG00000002771	Ereg	5.2938	11.8361	2.72365	8.34328		5.53804	5.79675	25.7012	5.99538
ENSRNOG00000019358	Esr1	321.925	11.0598	20.1191	3.88414		12.7339	16.4199	41.8631	5.98191
ENSRNOG00000018054	F2rl2	10.2551	52.3042	28.2884	377.765		7.59039	12.7237	3.97211	266.232
ENSRNOG00000012067	Fam111a	-7.21816	-2.71957	-10.7211	-7.34493		-2.22459	-2.71287	-7.20828	-11.6166
ENSRNOG00000002403	Fam129a	4.321	3.96073	4.04092	6.82588		2.07718	14.9305	8.66762	2.77634
ENSRNOG00000001962	Fam3b	-2.5644	-3.07543	-15.237	-12.306		-2.58382	-7.7439	-2.48629	-4.35569
ENSRNOG00000021039	Fam83e	5.52539	4.60849	12.9144	4.119		2.15589	13.5259	14.4786	6.46405
ENSRNOG00000011585	Fat3	-33.2403	-31.6934	-201.743	-356.359		-6.89462	-17.949	-52.3355	-338.718
ENSRNOG00000028335	Fat4	-8.64791	-3.66792	-2.93198	-2.99438		-5.20397	-2.7941	-6.37725	-6.9177
ENSRNOG00000001129	Fbxo21	9.08288	7.22189	11.1966	6.85406		5.65025	6.45401	8.19598	5.40009
ENSRNOG00000001806	Fetub	-4.63226	-7.57526	-151.613	-42.8838		-3.55339	-17.1623	-17.7053	-100.397
ENSRNOG00000028064	Fhad1	3.93206	6.562	4.10005	6.17724		4.01667	3.55823	7.04206	4.68466
ENSRNOG00000027230	Fhod3	14.0903	14.6773	2.3503	2.17981		2.39212	9.14001	9.81932	3.38017
ENSRNOG00000009284	Foxa1	94.694	79.5397	2551.9	510.408		30.9595	123.412	1354.92	303.528
ENSRNOG00000039152	Frem3	5.92076	15.6858	14.625	32.3951		17.8046	7.08002	17.5154	18.3311
ENSRNOG00000002746	Fstl1	-9.51447	-26.5511	-6.05043	-3.00542		-39.7986	-4.34433	-25.3667	-42.0594
ENSRNOG00000050857	Fut10	-8.68067	-9.59014	-2.92927	-3.73886		-3.86578	-21.6161	-8.33574	-14.9518
ENSRNOG00000014578	Fxyd4	-4.11847	-101.433	-37.8875	-119.747		-8.26309	-41.3264	-3.64362	-3.7969
ENSRNOG00000016412	Fxyd6	13.4778	61.5737	25.1787	8.89596		14.4484	36.7301	14.1987	13.3572
ENSRNOG00000008099	Galnt12	4.27811	4.20807	8.33827	7.65027		2.86357	4.58721	4.55552	5.36923
ENSRNOG00000032240	Gbp5	20.1083	2.92053	347.528	32.8843		4.98578	16.397	111.33	21.9661
ENSRNOG00000059540	Gcnt3	95.9462	31.9004	883.994	60.0737		5.11744	356.337	450.736	23.9687
ENSRNOG00000019661	Gdf15	12.155	3.48263	27.1232	18.6945		6.79395	4.01055	13.814	15.676
ENSRNOG00000047697	Ggt1	17.8262	14.9226	9.44823	13.3004		3.99274	32.4504	12.8714	15.2618
ENSRNOG00000025120	Gli1	-12.0743	-44.5209	-80.2123	-33.9669		-2.9738	-14.8006	-15.9015	-7.20065
ENSRNOG00000007261	Gli2	-5.54939	-4.89903	-4.88941	-4.52644		-3.00208	-2.52509	-3.2244	-4.34595
ENSRNOG00000014365	Gne	9.48715	7.92211	65.8052	43.6176		2.83705	5.31911	18.7499	7.92883
ENSRNOG00000056457	Gpd1	8.15168	6.75499	32.0908	31.7882		5.42987	4.06804	5.24069	10.3588
ENSRNOG00000008816	Gpnmb	-4.51829	-7.57909	-8.26751	-30.306		-3.63938	-4.54454	-7.18985	-6.24846
ENSRNOG00000010718	Gpr153	-62.0971	-15.9506	-6.99247	-20.3423		-21.6525	-27.5465	-25.3219	-74.2165
ENSRNOG00000012995	Gpr165	62.3891	24.3523	58.3416	17.361		4.19964	210.03	221.977	29.9219
ENSRNOG00000024636	Gpr85	2.30633	2.56513	6.23012	4.08345		2.71893	2.31992	7.38143	8.54917
ENSRNOG00000052564	Gpx3	14.49	3.24541	85.939	99.6915		2.22224	8.0331	8.52628	6.95623
ENSRNOG00000030449	Gsta4	4.81563	3.1907	10.6285	2.78599		2.06746	3.39999	10.6331	9.53045
ENSRNOG00000001242	Gstt3	803.88	218.226	322.268	369.983		225.205	97.0008	588.727	525.926
ENSRNOG00000059362	Has3	84.1248	16.4344	42.8676	20.9528		52.5998	15.6464	89.6156	41.0534
ENSRNOG00000001793	Heg1	-8.12582	-8.97364	-16.2542	-19.0441		-5.31355	-6.68572	-17.9414	-21.0683
ENSRNOG00000012294	Heph	806.958	3.13716	562.737	223.221		1639.1	53.6455	4173.65	1294.84
ENSRNOG00000009572	Hgfac	59.7067	11.0005	159.749	133.121		6.37925	-4.76448	9.36655	113.259
ENSRNOG00000001448	Hip1	-3.81253	-6.28486	-11.3385	-10.3293		-2.99008	-2.74259	-3.82863	-5.54171
ENSRNOG00000002598	Hnf1b	3891.66	11.7979	1954.84	2376.75		2660.84	10.1435	2522.81	2798.51
ENSRNOG00000006281	Hoxa3	60.9556	422.413	27.126	80.1924		69.7229	471.606	51.2695	2.81247
ENSRNOG00000008313	Hoxb3	109.791	12.6268	291.923	148.677		56.5571	15.8919	302.376	34.6364
ENSRNOG00000008191	Hoxb4	135.994	27.4158	220.708	203.735		21.4514	10.8959	250.592	103.638
ENSRNOG00000050983	Hpcal4	-3.62557	-7.14295	-5.06261	-6.83587		2.29808	-22.637	-6.99995	-2.86374
ENSRNOG00000018143	Hpdl	18.1229	5.67007	6.40237	13.434		10.4604	5.54793	3.61565	12.6093
ENSRNOG00000000661	Hps4	-5.2394	-4.34249	-5.03291	-7.86185		-5.27958	-2.43001	-2.4208	-4.73056
ENSRNOG00000002188	Hpse	3.62474	5.58063	10.744	6.48845		2.81332	3.95246	7.43759	3.42916
ENSRNOG00000010598	Hs3st1	11.2797	15.742	46.1867	22.2021		7.86485	40.0668	43.8781	14.7345
ENSRNOG00000005861	Hsd11b1	44.7441	33.9901	48.419	38.7587		2.05615	8.09057	8.9885	42.8983
ENSRNOG00000023614	Hsh2d	2.46658	25.9835	14.625	5.97756		2.49706	8.46831	23.0626	4.29612
ENSRNOG00000034066	Hspa8	-3.53944	-4.33571	-4.20695	-4.02062		-2.8061	-2.44084	-3.41586	-4.71579
ENSRNOG00000012038	Htr1d	-6.98688	-3.40708	-5.03154	-9.47525		-13.903	-3.13254	-2.43722	-15.1163
ENSRNOG00000025365	Ido2	19.7593	14.2012	33.9103	22.5357		3.40291	16.758	29.3662	26.755
ENSRNOG00000002470	Ifi47	46.1151	9.4864	25.1971	20.9459		7.09165	61.2082	34.9558	21.4912
ENSRNOG00000036604	Ifit2	127.9	188.493	21.4731	201.51		6.16005	49.3724	22.6634	80.3174
ENSRNOG00000004273	Ifitm1	17.3163	423.962	497.826	64.6572		3.96395	137.737	3.97211	32.678
ENSRNOG00000054218	Il18rap	32.4774	6.77353	46.4207	44.5546		34.7463	21.0551	8.67611	50.5604
ENSRNOG00000005800	Il1f10	-315.017	-102.142	-722.631	-160.819		-14.6023	-96.0253	-79.4203	-700.482
ENSRNOG00000014378	Il1r2	-192.458	-208.071	-76.341	-176.183		-23.5975	-13.1857	-12.1527	-574.165
ENSRNOG00000001928	Il1rap	-2.80646	-3.81328	-2.38125	-2.27821		-2.64011	-3.19987	-2.31544	-2.51925
ENSRNOG00000014835	Il1rl1	5.92687	12.8732	2.4389	39.8674		5.86585	9.35999	-3.28028	4.0506
ENSRNOG00000005751	Il36rn	-27.2333	-88.0237	-1430.16	-3858.9		-4.5235	-89.3516	-8.12733	-66.7918
ENSRNOG00000014320	Inhba	4.08109	12.2275	71.4948	61.8434		2.08743	8.83497	4.63049	7.42719
ENSRNOG00000011092	Iqca1l	12.7487	35.8672	6.09612	12.4433		5.11744	7.44333	12.6859	14.674
ENSRNOG00000017869	Irf8	2.21175	6.46599	2.9439	5.17313		2.25169	4.94188	5.87544	3.97108
ENSRNOG00000031138	Irgm	8.57571	2.27207	3.72435	6.40019		2.05306	4.09071	4.5979	4.93592
ENSRNOG00000014597	Irs1	4.07832	2.81334	2.28043	4.06359		2.40129	3.57047	3.11391	6.08976
ENSRNOG00000012720	Irx4	-81.0266	-42.9512	-6.44004	-328.323		-27.3435	-31.3549	-57.0523	-312.07
ENSRNOG00000021802	Isg15	3.08003	13.1782	3.96117	5.98974		2.35346	3.35441	2.87725	2.69192
ENSRNOG00000012556	Isl1	356.144	643.773	3.5196	563.503		248.251	814.958	3.07678	447.136
ENSRNOG00000050312	Ism2	10.5393	7.8166	25.623	11.7242		5.58103	2.13149	6.04268	6.33661
ENSRNOG00000006569	Itgb8	-5.36951	-32.1199	-14.9063	-35.4058		-2.16926	-3.33609	-3.04377	-15.3311
ENSRNOG00000017359	Itm2c	2.71194	2.71476	3.27945	2.35219		2.47414	2.0479	3.17233	2.28019
ENSRNOG00000042848	Jam2	17.5174	25.1405	3.84594	9.01254		2.21501	8.37771	13.3804	8.56745
ENSRNOG00000005858	Kap	1063.9	11.3608	34.5925	53.8276		67.4649	7.44333	13.3327	5.85463
ENSRNOG00000017054	Kcne3	37.6584	10.0193	37.2738	13.6406		44.9442	26.8641	397.866	14.5739
ENSRNOG00000021137	Kctd15	-3.5882	-3.44859	-4.29493	-4.38908		-2.14948	-2.52883	-2.61863	-3.52686
ENSRNOG00000028624	Kif26b	-36.5967	-158.58	-3.03133	-18.4182		-16.0842	-5.40619	-3.94004	-9.12212
ENSRNOG00000004680	Kif5c	-23.3245	-10.5194	-6.1999	-5.99512		-26.0026	-35.2322	-57.2294	-7.55274
ENSRNOG00000014087	Kifc3	-3.01311	-2.73626	-5.08277	-3.59422		-2.39289	-3.71144	-2.95054	-2.93033
ENSRNOG00000018664	Klk7	-92.6784	-45.5612	-190.874	-109.128		-7.17488	-18.6838	-6.755	-109.049
ENSRNOG00000058775	Klra5	13.8593	6.42926	131.757	67.7164		3.35015	5.01829	35.8371	22.2049
ENSRNOG00000006814	Klrg2	-4.78959	-6.10516	-4.865	-7.8301		-2.49111	-4.06753	-4.82949	-3.86236
ENSRNOG00000030387	Kng2	-582.484	-213.532	-275.217	-930.894		-66.9765	-307.537	-128.419	-2654.44
ENSRNOG00000030170	Krt10	-26.4841	-1173.6	-938.228	-1384.3		-4.62737	-115.753	-6.65293	-1362.78
ENSRNOG00000047393	Krt18	16.8187	6.59556	759.518	166.457		3.58471	15.0523	53.2633	15.6927
ENSRNOG00000014233	Krt19	89.7103	50.6864	2651.86	750.261		2.42859	100.998	1268.89	72.8682
ENSRNOG00000032332	Krt4	1343.43	87.1223	69.2656	782.082		31.47	1935.55	591.492	480.821
ENSRNOG00000009779	Krt8	306.58	469.074	2132.52	1423.98		7.19338	75.9388	353.89	316.783
ENSRNOG00000049383	Krtap3-2	4.67381	27.2058	49.3062	15.4083		3.86197	3.48366	103.764	5.55682
ENSRNOG00000010319	Lcp1	7.96297	5.98531	106.248	42.3068		5.81694	15.2018	8.85555	8.98231
ENSRNOG00000020338	Lgals4	3.89935	13.3331	94.4861	4.96805		2.71716	4.65991	51.2586	7.78738
ENSRNOG00000011323	Lgi3	-15.792	-9.4004	-19.6168	-32.9598		-3.83395	-6.58916	-2.27927	-22.0402
ENSRNOG00000005715	Lgr4	-6.38034	-6.03638	-7.05186	-7.40209		-5.26921	-8.66802	-6.51137	-5.96946
ENSRNOG00000011696	Lifr	29.8183	15.8285	17.598	15.0432		25.0254	46.53	5.89159	4.87134
ENSRNOG00000025938	Lin28b	6.84175	11.1069	11.592	14.7769		3.96395	11.2852	7.37192	14.525
ENSRNOG00000032569	Lingo3	10.0981	13.0787	24.4577	17.3043		7.40506	7.26158	7.2624	23.5644
ENSRNOG00000010478	LOC299282	-8.02409	-18.7643	-12.514	-7.14388		-9.05059	-6.26523	-21.6151	-19.4852
ENSRNOG00000039504	LOC360919	2.84884	3.73292	7.73879	3.02282		2.32516	2.76791	2.94635	4.14463
ENSRNOG00000015975	LOC497940	-3.01076	-2.67347	-3.95524	-4.30643		-3.23465	-2.27198	-3.32049	-3.22162
ENSRNOG00000025987	LOC498236	-14.5644	-23.4857	-5.11205	-32.6272		-17.6081	-7.17058	-16.0728	-16.8841
ENSRNOG00000013279	LOC681458	62.4658	15.4214	42.6998	22.6508		62.1693	6.49351	26.7413	68.9756
ENSRNOG00000023511	LOC686143	38.8772	71.9751	41.4157	62.2164		11.3114	19.9112	51.1873	30.7377
ENSRNOG00000013437	LOC691083	-6.59291	-7.9095	-7.51631	-8.92308		-6.49086	-7.28721	-9.98354	-5.04556
ENSRNOG00000010875	LOC691931	2.84064	4.72878	3.35731	3.18448		2.02896	4.26267	4.43553	3.19656
ENSRNOG00000016758	Loxl2	-7.37986	-13.6763	-4.33871	-2.30515		-6.28876	-4.58311	-21.8857	-14.7087
ENSRNOG00000012181	Lpl	2.60261	47.3555	30.4734	4.54581		3.0242	19.1966	10.8511	3.91207
ENSRNOG00000030688	Lrrc2	40.3818	10.0428	46.1408	12.2581		3.80209	22.3158	29.7309	19.4917
ENSRNOG00000000843	Ly6g6c	-10.4768	-21.839	-16.9153	-28.028		-9.84431	-10.4257	-2.07393	-21.37
ENSRNOG00000019885	Magi3	2.52603	2.36093	4.9641	3.40531		2.32384	2.35547	4.0303	2.84851
ENSRNOG00000024461	March11	-340	-345.113	-32.2466	-118.573		-211.566	-373.683	-23.6348	-338.11
ENSRNOG00000008133	Mfng	3.08449	6.17344	3.58302	2.24944		2.1273	2.78214	6.13021	3.66866
ENSRNOG00000018276	Mgat4a	9.41465	3.03193	12.3991	10.1212		2.31651	19.625	20.2576	6.77953
ENSRNOG00000038955	MGC105567	16.1744	17.7544	24.6372	10.0595		10.6528	14.5965	7.13016	13.4374
ENSRNOG00000050251	MGC105649	7.89428	12.3119	12.4755	9.58876		-2.82586	11.1322	11.7422	2.9422
ENSRNOG00000008635	Mks1	5.39993	14.4161	6.58063	7.78305		3.08969	8.39108	4.19883	5.04318
ENSRNOG00000019763	Mlph	48.3234	23.4344	47.1135	19.5511		4.66889	65.9828	43.5775	9.32791
ENSRNOG00000009514	Mme	54.294	12.5499	186.45	45.8799		-2.00236	13.5493	303.147	5.54627
ENSRNOG00000047028	Mmp24	50.1995	43.808	76.7853	627.593		24.3219	3.77446	13.5673	152.932
ENSRNOG00000015321	Moxd1	-7.48677	-123.545	-193.443	-72.0633		-2.2812	-6.95682	-3.76996	-6.08136
ENSRNOG00000051238	Mphosph8	-2.72258	-2.21021	-4.81648	-3.68722		-2.70478	-2.05633	-2.33143	-2.67775
ENSRNOG00000003522	Mr1	-2.88586	-2.61848	-6.23052	-9.76038		-2.58206	-3.07721	-2.10812	-3.36434
ENSRNOG00000020939	Ms4a8	350.766	5.43371	23.1866	260.158		6.05504	94.7115	21.5375	61.8104
ENSRNOG00000025527	Mtcl1	2.60814	3.23908	7.78759	4.64004		2.29664	3.63063	3.6332	4.28955
ENSRNOG00000001776	Muc20	127.709	282.755	434.295	197.818		14.9573	183.698	67.0569	68.4111
ENSRNOG00000030475	Mum1l1	5.04704	6.06403	52.1091	30.9193		-6.86721	15.3454	5.73928	2.95679
ENSRNOG00000002215	Mylk	3.90795	3.45407	4.60621	3.93757		5.5092	2.64686	3.64614	4.29612
ENSRNOG00000052157	Nav3	4.24175	10.025	7.8439	2.25794		8.68424	8.06838	5.22361	9.53662
ENSRNOG00000042978	Ncald	6.21674	13.9836	69.7843	38.4985		4.46128	6.29076	23.654	44.2478
ENSRNOG00000030515	Nfasc	-71.461	-139.354	-224.398	-210.262		-66.1725	-203.18	-161.113	-584.568
ENSRNOG00000010886	Nfe2l3	-43.9992	-4.95012	-2.73455	-3.09654		-8.01563	-2.07626	-7.10745	-6.43728
ENSRNOG00000005392	Ngfr	-4.66157	-30.2849	-152.178	-106.814		-4.08694	-14.5025	-7.9944	-95.9632
ENSRNOG00000037951	Nhsl2	28.2107	52.0617	72.3874	38.5301		6.82935	3.28524	7.60601	39.4526
ENSRNOG00000048222	Nlrc5	4.59882	5.20429	10.8997	6.99302		2.37855	7.55577	8.36734	5.13003
ENSRNOG00000004067	Nrcam	2.90265	3.4789	89.1743	9.8019		3.7583	3.2357	3.12524	4.59079
ENSRNOG00000010392	Nrg1	3.5274	2.02714	5.13989	5.62108		2.87516	2.54546	4.25832	4.44777
ENSRNOG00000050767	Nrn1	-14.9375	-4.60051	-10.397	-5.17519		-14.9339	-2.23777	-5.12466	-44.2349
ENSRNOG00000013694	Ntng2	9.20041	7.0255	4.30525	7.2073		16.1542	6.19297	7.00892	17.4388
ENSRNOG00000018674	Ntrk3	-39.057	-218.344	-382.224	-389.805		-6.90596	-37.8574	-338.68	-123.503
ENSRNOG00000008061	Nuak1	-3.27028	-10.5096	-2.91192	-4.48481		-10.3157	-5.31321	-3.32133	-12.0367
ENSRNOG00000020867	Numbl	-4.69606	-4.57348	-10.4964	-3.77945		-2.12135	-3.58994	-4.44329	-3.34428
ENSRNOG00000009243	Oaf	13.2186	8.34944	11.7879	17.2609		3.62585	3.18501	8.723	7.95154
ENSRNOG00000020519	Olfm2	-4.73748	-3.92268	-19.5523	-22.3411		-3.32034	-15.167	-15.1502	-10.475
ENSRNOG00000048232	Olr1747-ps	-4.29096	-31.5184	-108.385	-530.104		-3.58963	-5.62733	-7.50975	-90.2809
ENSRNOG00000008841	Orc1	3.38463	9.22944	6.32882	7.45887		5.60403	4.76622	3.16342	2.89892
ENSRNOG00000024390	Osm	4.40953	15.7736	5.11078	4.21468		2.01009	5.44654	6.37662	5.22934
ENSRNOG00000019208	P2rx5	6.13864	4.19438	3.69306	6.35253		4.29537	3.77469	4.8661	6.36217
ENSRNOG00000019283	P2ry2	3.9263	2.68499	5.24756	3.19147		3.1135	5.95025	4.43781	3.29139
ENSRNOG00000007067	Padi1	26.6033	7.7172	790.788	264.438		3.80424	132.279	186.081	34.8893
ENSRNOG00000061328	Pag1	11.3802	4.6847	9.72297	2.25707		4.37961	10.6793	14.0967	5.85463
ENSRNOG00000004302	Pah	-5.57361	-3.26632	-5.71788	-3.36669		-6.00707	11.8766	-5.06648	-5.54262
ENSRNOG00000058609	Palmd	-25.0024	-6.35091	-75.167	-139.288		-4.19273	-45.1264	-10.8007	-99.5345
ENSRNOG00000012830	Paqr8	5.24871	5.78368	21.0732	8.57028		2.81972	5.96891	13.3396	3.49879
ENSRNOG00000039469	Pcdhb19	-3.87155	-5.90761	-66.1827	-36.1813		-4.33245	-3.64555	-9.07044	-6.83731
ENSRNOG00000034126	Pcdhga2	-8.89519	-4.55729	-6.42202	-8.91217		-5.34623	-13.79	-4.88561	-122.464
ENSRNOG00000039461	Pcdhga3	-5.38673	-5.09019	-4.83249	-6.77335		-2.80081	-3.34539	-3.34502	-51.1004
ENSRNOG00000006280	Pcsk9	747.992	9.41147	102.409	1859.24		1046.73	6.55952	96.7729	1740.97
ENSRNOG00000010695	Pdgfc	14.4287	6.02738	7.60494	11.3194		4.14161	5.7924	7.70347	6.10852
ENSRNOG00000024429	Peg12	3.84388	3.31157	14.5306	35.5548		16.4351	5.93772	2.91288	25.1893
ENSRNOG00000014791	Peg3	-5.65558	13.316	20.3474	34.6201		-9.18919	14.4192	5.67118	78.3843
ENSRNOG00000004019	Phlda1	4.39964	3.95969	2.33823	4.44491		3.16563	4.4785	3.73111	5.13008
ENSRNOG00000005569	Phospho1	-2.27379	-2.56478	-39.64	-18.3811		-3.85374	-3.72849	-3.74707	-5.17972
ENSRNOG00000017686	Pi15	15.8453	4.20894	10.4793	12.2921		3.74311	13.3914	15.9932	22.0811
ENSRNOG00000038784	Piezo2	10.7245	-9.95736	115.977	41.9353		3.18625	3.26697	168.388	32.7781
ENSRNOG00000004405	Pigr	186.047	96.5001	1439.54	192.529		8.86367	748.6	696.679	24.3567
ENSRNOG00000000145	Pik3r3	4.61223	6.0557	4.80171	2.38886		2.05486	3.41904	6.13698	2.03522
ENSRNOG00000028856	Pknox2	-22.5053	-68.5312	-35.123	-24.1496		-23.6779	-18.6158	-106.301	-201.421
ENSRNOG00000016798	Pla2g2f	-251.842	-255.63	-258.361	-263.485		-156.709	-10.5144	-10.9763	-144.593
ENSRNOG00000037931	Plaur	3.35415	11.4757	24.8942	18.0196		2.30917	2.00901	23.4894	7.6684
ENSRNOG00000016361	Plcd4	23.3111	7.50299	5.8566	17.8432		20.0776	3.38118	10.1448	21.6917
ENSRNOG00000009945	Pls1	31.7999	4.88589	28.8109	29.9189		12.839	16.1835	28.6585	31.3901
ENSRNOG00000012495	Podxl	13.4579	9.59582	691.803	328.388		5.0152	5.52237	58.5626	35.1883
ENSRNOG00000016255	Podxl2	-3.40208	-2.87829	-4.24776	-6.95588		-2.56851	-5.99554	-2.74577	-3.82284
ENSRNOG00000032442	Polr2h-ps1	-17.8339	-4.81349	-27.9468	-16.4551		-22.7424	-10.3717	-42.8909	-9.38434
ENSRNOG00000009096	Pon3	138.971	485.49	341.956	139.775		17.3402	988.856	252.659	144.484
ENSRNOG00000004353	Ppfia2	57.4317	69.749	423.766	39.1975		8.25163	207.377	74.7559	6.69502
ENSRNOG00000009079	Prkar2b	4.9372	4.82476	4.36809	3.94183		3.10402	4.07637	3.86951	4.95463
ENSRNOG00000003098	Prom1	134.259	21.9973	264.833	77.0591		2.25197	42.8563	173.508	9.39704
ENSRNOG00000021447	Prr7	2.22825	7.35344	10.813	12.1217		3.10942	3.56476	5.44326	6.44035
ENSRNOG00000015353	Prss12	-4.92567	-71.6413	-67.228	-495.353		-11.5634	-11.1929	-12.2172	-177.958
ENSRNOG00000029223	Prss32	166.711	93.4626	109.425	238.729		6.86577	150.966	23.5887	198.715
ENSRNOG00000006845	Psapl1	-6.00654	-9.63498	-17.015	-51.1971		-3.02532	-5.74624	-2.10026	-12.3196
ENSRNOG00000061376	Psca	128.666	62.2053	219.777	114.164		5.65755	112.058	137.697	68.5366
ENSRNOG00000049171	Pspn	2.58479	3.46295	3.87354	3.37321		2.08208	3.01097	4.22063	3.32672
ENSRNOG00000004094	Ptger1	4.22137	13.2789	6.43081	6.16332		2.36658	6.64747	8.59342	6.1678
ENSRNOG00000006320	Ptges	15.562	11.1495	2.70061	11.5245		7.76626	4.47678	9.83872	10.175
ENSRNOG00000007415	Ptgs1	136.001	77.5824	169.352	70.7943		49.9614	59.7491	155.082	52.412
ENSRNOG00000002525	Ptgs2	6.9303	3.19105	58.176	170.004		6.74531	13.7839	28.6063	55.5818
ENSRNOG00000020948	Pth1r	-8.37759	-8.05571	-11.0954	-4.79389		-6.16807	-3.98342	-45.053	-28.4558
ENSRNOG00000019202	PVR	2.93969	5.1391	10.3214	5.46856		2.4952	2.3733	9.66109	2.94193
ENSRNOG00000052979	Rab17	23.1142	6.96273	23.08	5.63424		3.35321	17.6528	23.6452	10.6558
ENSRNOG00000023659	Raet1d	13.0528	21.1401	13.5096	21.9734		6.33682	5.4019	4.83191	34.7972
ENSRNOG00000020415	Ramp2	17.266	6.68653	30.3029	16.5745		4.9845	10.2142	28.1805	21.7486
ENSRNOG00000052173	Ranbp3l	-3.86746	-11.7769	-11.9027	-12.1388		-7.2196	3.44247	-6.08915	-11.5379
ENSRNOG00000056151	Rasgrf2	59.1758	4.77249	193.761	81.3036		8.86367	20.9329	160.521	4.87134
ENSRNOG00000014705	Rbm20	-11.9161	-7.51873	-14.4342	-17.2355		-20.1986	-10.1067	-8.15872	-18.589
ENSRNOG00000033262	Reep6	77.6416	20.4422	187.571	183.383		41.0845	10.763	91.5042	27.4529
ENSRNOG00000027592	Rerg	-73.6798	-16.067	-16.4944	-22.5685		-6.00283	3.4168	-10.6342	-73.2702
ENSRNOG00000008242	RGD1305207	2.24402	19.9044	3.01825	3.03068		-3.10963	2.00708	10.0563	2.33522
ENSRNOG00000042230	RGD1307182	-17.6484	-9.32787	-461.949	-471.111		-21.1808	2.07734	-25.6328	-447.79
ENSRNOG00000009434	RGD1310507	16.7168	12.1664	3.89009	2.15413		9.32012	3.39921	4.40891	3.48928
ENSRNOG00000042714	RGD1559459	114.73	59.5764	7.13459	18.5427		29.0132	272.978	60.46	24.2848
ENSRNOG00000032396	RGD1559575	36.1296	3.50887	22.3666	10.4391		6.3223	60.1166	14.4061	5.81009
ENSRNOG00000038150	RGD1560394	7.14747	22.5289	42.9621	8.86616		5.35559	19.7418	17.7934	6.44229
ENSRNOG00000022791	RGD1560556	4.27224	4.59233	257.22	48.717		3.35015	8.43994	143.404	19.5978
ENSRNOG00000039260	RGD1563060	-385.536	-314.789	-2272.06	-1036.25		-53.5218	-42.7701	-42.3766	-1271.57
ENSRNOG00000018832	RGD1564854	16.5463	8.0595	31.1241	44.4738		13.5946	19.2123	78.0059	46.8839
ENSRNOG00000003687	Rgs2	10.2399	79.485	60.8171	29.6361		5.40616	13.716	82.9468	19.3006
ENSRNOG00000033502	Ribc2	11.7309	4.65315	55.7856	9.9626		-2.00236	24.8995	35.4041	8.04641
ENSRNOG00000045658	Rn50_20_0040.5	-4.03555	-31.8418	-86.5648	-1312.4		-2.85658	-6.82924	-9.36003	-64.4172
ENSRNOG00000030676	Rn50_20_0058.4	8.46235	12.016	-7.80483	2.9621		3.39593	53.8637	6.72756	4.9445
ENSRNOG00000025809	Rn50_5_1061.2	-3.05322	-4.41132	-3.05129	-2.98164		-2.07886	-3.39612	-3.41378	-2.75223
ENSRNOG00000037374	Rn50_7_1165.1	261.97	58.328	1446.77	28.5285		3.35015	89.982	137.395	31.9435
ENSRNOG00000053753	Rn50_8_0646.1	24.016	5.68738	2.35327	7.64661		4.54046	2.00293	2.89851	10.8004
ENSRNOG00000045779	Rn50_X_0729.6	47.8923	202.482	65.2725	139.113		4.76408	25.2819	31.7051	107.168
ENSRNOG00000038193	Rn60_19_0563.2	11.9511	21.7543	14.2243	7.81921		4.4947	11.2212	20.9097	10.2839
ENSRNOG00000050215	Rn60_20_0038.1	-9.87008	-3.11676	-199.248	-8.52666		-5.01691	-8.32845	-2.88215	-11.9392
ENSRNOG00000025625	Rnase4	-2.39796	-14.5309	-2.12955	-4.16684		-2.80018	-6.77077	-2.03429	-2.93293
ENSRNOG00000017244	Rnf186	141.335	22.888	107.16	79.2262		28.3347	2.54474	88.1951	113.777
ENSRNOG00000053232	Ror2	-22.8579	-12.1167	-2.65325	-2.4978		-7.42789	-19.4596	-7.73161	-9.74176
ENSRNOG00000046326	Rp1l1	12.5002	-5.51597	9.08461	-2.54262		12.9751	8.19616	16.2308	5.87215
ENSRNOG00000003121	Rtn4rl1	-4.8958	-31.7007	-15.2558	-11.7185		-2.71239	-2.16584	-2.59492	-6.25219
ENSRNOG00000023126	Rxfp3	-4.15432	-4.2168	13.2629	-4.34638		-4.47741	-4.56587	-3.77633	-4.13122
ENSRNOG00000020557	Ryr1	12.4809	7.10092	10.5392	3.6059		17.5397	3.25551	13.3019	25.7084
ENSRNOG00000014509	Sacs	6.16162	2.40456	29.0091	35.3242		2.88953	2.4925	5.44269	29.0014
ENSRNOG00000012942	Satb1	22.2821	4.93107	48.3611	11.8507		-2.84745	3.50193	15.8677	12.1858
ENSRNOG00000021015	Sbsn	-42.2126	-86.2871	-448.021	-501.085		-7.75998	-34.2847	-5.68316	-149.772
ENSRNOG00000003726	Scml2	-9.21473	3.00084	-2.16872	2.1151		-3.49673	-2.32343	-3.26047	-5.99892
ENSRNOG00000005018	Scn2a	5.5573	5.73581	2.43468	3.22381		7.81702	4.2825	2.83974	4.18559
ENSRNOG00000009636	Scrn1	-8.04433	-7.3615	-6.33345	-5.37195		-37.1225	-6.26392	-47.8265	-13.0053
ENSRNOG00000025895	Sdpr	159.833	21.1513	52.9345	33.202		5.44793	5.29729	14.8505	11.5961
ENSRNOG00000040151	Sdr16c6	-359.068	-631.277	-638.022	-650.676		-90.3821	-305.686	-123.367	-618.466
ENSRNOG00000004459	Sdr9c7	-9.78836	-179.055	-49.3549	-47.6525		-4.10439	-21.7823	-2.73685	-10.7401
ENSRNOG00000023337	Sema3a	15.7387	13.777	92.3852	92.471		4.32503	22.0381	65.2442	62.6998
ENSRNOG00000006631	Sema3e	-6.98208	-7.38091	-3.00096	-2.74089		-5.30155	-4.21939	-4.63077	-4.1493
ENSRNOG00000033772	Serpinb9	12.1702	6.47943	10.4198	17.6457		4.78749	5.76747	3.42047	18.1173
ENSRNOG00000008173	Sesn3	10.684	9.52698	5.27891	5.01731		3.27892	6.55703	5.26962	6.2471
ENSRNOG00000025612	Sez6l	-4.68256	3.11964	2.32209	-28.9831		-29.8568	7.9115	3.09518	-15.9051
ENSRNOG00000011177	Sftpc	-50.6645	-7.20115	-43.9277	-118.527		-6.11265	-23.9624	-34.3272	-112.66
ENSRNOG00000014603	Sgcg	-5.20237	-7.94843	-258.361	-33.3731		-2.21281	-20.9235	-32.9288	-11.372
ENSRNOG00000006761	Sh3gl2	-470.833	-477.914	-3.53055	-21.6645		-8.28596	-77.1408	-11.2716	-1046.96
ENSRNOG00000007993	Sh3tc1	250.195	98.3416	931.81	647.575		9.35647	20.563	566.107	273.444
ENSRNOG00000012521	Shisa2	-40.7987	-27.5547	-7.88523	-17.8361		-33.4575	-3.60689	-27.7725	-69.3099
ENSRNOG00000007431	Shroom1	67.1056	110.466	101.763	258.8		2.34654	61.3599	28.4488	68.9611
ENSRNOG00000002013	Sidt1	-6.16185	-6.25452	4.85787	-3.72202		-6.64107	8.79914	6.24866	-6.1276
ENSRNOG00000022777	Six1	253.629	424.358	17.2025	91.5963		36.9181	337.681	12.921	124.698
ENSRNOG00000043194	Skint1	-74.7701	-43.8177	-28.9919	-78.2268		-24.2973	-14.9208	-9.84443	-128.786
ENSRNOG00000042047	Skint4	-171.673	-20.9778	-58.7055	-179.61		-29.6276	-5.84416	-15.6839	-295.693
ENSRNOG00000037680	Skint8	-255.688	-149.842	-151.443	-345.352		-76.4303	-34.856	-15.005	-254.267
ENSRNOG00000001792	Slc12a8	-36.0241	-14.0332	-17.8989	-17.0355		-5.31005	-62.5385	-25.7647	-11.0736
ENSRNOG00000011598	Slc15a1	-2.02844	-6.15303	-2.00335	-14.4674		-6.33526	2.06051	6.60178	-4.18269
ENSRNOG00000016163	Slc1a3	-3.94682	-31.4507	-33.5539	-5.46163		-9.73738	-29.7795	-3.13326	-16.5427
ENSRNOG00000031213	Slc39a11	2.90228	3.128	4.71263	3.7742		3.427	2.41994	3.40206	3.78675
ENSRNOG00000003835	Slc43a2	-3.37626	-4.1173	-10.7907	-14.3056		-7.39164	-2.60543	-2.25738	-10.4141
ENSRNOG00000000878	Slc44a4	36.8716	46.2874	266.602	137.877		3.84903	241.472	103.648	34.3152
ENSRNOG00000007591	Slc45a3	-4.11925	-6.0783	-2.61982	-6.36173		-6.30063	-13.3959	-4.37317	-12.1887
ENSRNOG00000005687	Slc6a14	20.7425	12.1041	161.648	15.1779		10.4214	6.96506	32.6444	2.34822
ENSRNOG00000003476	Slc6a4	-22.1321	-16.8398	-329.123	-88.0486		-4.81603	-8.65943	-17.1121	-71.224
ENSRNOG00000009019	Slc6a6	-5.18581	-7.29842	-10.9127	-12.8149		-6.78817	-2.72647	-3.68726	-68.1702
ENSRNOG00000031249	Slco1a2	2.75092	4.36653	-8.73	-3.98968		-4.34551	21.2132	3.57146	-3.66087
ENSRNOG00000021719	Slfn5	55.4851	8.17162	246.769	154.275		4.54508	23.3282	92.5871	72.646
ENSRNOG00000049642	Smim5	-18.2199	-12.1071	-5.71034	-87.354		-6.88151	-7.14392	-4.24942	-83.0297
ENSRNOG00000030034	Sox11	-8.64791	4.25494	18.1804	6.38659		-5.38117	-5.4875	-4.53858	-4.96511
ENSRNOG00000022769	Sp100	8.06469	4.22893	5.06387	5.89815		5.46095	8.17722	6.86628	6.33245
ENSRNOG00000022800	Sp140	40.3378	24.3084	23.7125	28.1726		16.3158	37.9599	61.3347	29.4772
ENSRNOG00000013003	Srms	20.6831	4.44294	12.6684	34.8936		11.4473	10.3263	15.8862	8.80443
ENSRNOG00000039666	Srpx	9.26417	-9.34486	22.2242	23.1524		2.88068	3.52892	9.84997	8.663
ENSRNOG00000008209	St3gal1	4.60506	3.49241	4.57312	3.93708		2.40482	7.57021	5.46169	2.76379
ENSRNOG00000049471	Steap3	-2.86259	-3.79996	-4.29559	-5.4755		-2.09986	-3.44075	-3.29408	-2.44104
ENSRNOG00000015177	Sun2	-3.80905	-3.11471	-5.30005	-4.16386		-2.27752	-2.74884	-2.44773	-4.90189
ENSRNOG00000010365	Syn1	40.8807	9.55969	26.8643	73.9161		18.9594	9.35352	5.43769	102.114
ENSRNOG00000023951	Tbc1d30	37.4098	11.0903	68.2923	23.3898		10.5304	30.4448	33.8633	10.3464
ENSRNOG00000003496	Tbc1d9	159.715	38.8327	1554.2	985.878		7.46152	7.28043	132.495	94.3421
ENSRNOG00000001892	Tbx1	-70.0566	-52.0376	-31.5891	-21.2281		-11.9431	-21.9052	-15.4992	-129.602
ENSRNOG00000008706	Tbx3	12.2622	-9.56221	19.3266	-4.05277		18.8142	5.97363	21.6183	2.95538
ENSRNOG00000011823	Tfap2b	-552.811	-1683.38	-982.281	-578.369		-4.11136	-607.576	-1507.54	-1649.21
ENSRNOG00000001766	Tfrc	4.17748	6.12427	5.26245	5.84198		4.10264	3.06717	3.32006	3.00897
ENSRNOG00000012216	Tgfbi	-2.80638	-4.30493	-34.8094	-13.0928		-2.67553	-2.76969	-5.83375	-5.90268
ENSRNOG00000005929	Them6	10.0841	4.37529	10.0491	7.68262		4.8778	6.29936	8.43	9.44199
ENSRNOG00000021345	Timd2	701.014	119.736	103.019	53.8865		3.35015	415.536	311.644	30.7091
ENSRNOG00000004303	Timp3	-4.3477	-16.2089	-7.3935	-7.2645		-30.3091	-46.67	-65.9826	-63.6599
ENSRNOG00000019662	Tm6sf1	2.9102	3.76309	12.5693	5.91904		4.31658	9.785	6.79656	3.46764
ENSRNOG00000026965	Tmem140	-2.44724	-2.41422	-3.89136	-14.2576		-3.95243	-2.20169	-2.26549	-5.07479
ENSRNOG00000004757	Tmem158	3.61599	23.988	20.5507	5.18998		5.35149	8.55901	7.99137	2.82275
ENSRNOG00000015449	Tmem171	105.446	52.9963	319.882	158.442		2.8689	16.2795	21.4494	42.1829
ENSRNOG00000042975	Tmem45al	-6.89696	-133.013	-232.847	-89.7534		-17.8887	-111.561	-7.78152	-9.41276
ENSRNOG00000011970	Tmem82	10.0284	12.3985	16.5786	16.9899		6.77508	7.49044	16.3683	25.705
ENSRNOG00000046764	Tmprss11a	4.0178	-7.74484	-6.61552	-30.9174		2.08245	-4.09194	-4.00441	-29.3869
ENSRNOG00000049517	Tnfaip3	4.24826	23.9276	23.6548	17.7794		5.62649	4.67617	31.1514	4.3389
ENSRNOG00000043486	Tnfrsf26	3.05879	4.95056	6.94257	5.70565		3.34859	5.20877	3.58976	8.79859
ENSRNOG00000045595	Tnfsf9	-2.23847	-3.69095	-26.99	-18.0322		-3.51052	-2.46047	-2.35637	-3.63708
ENSRNOG00000006435	Tor1b	4.05669	2.61876	2.79998	2.09094		2.11129	2.65266	3.50146	2.11828
ENSRNOG00000008738	Tp53i11	51.8	12.0185	55.2169	34.9458		33.9595	24.5535	42.0625	21.2269
ENSRNOG00000000900	Tpst1	2.35175	9.65839	2.52771	2.02541		2.35218	3.08755	3.30299	2.41796
ENSRNOG00000008145	Traf3	2.65193	2.99039	4.75276	4.07208		2.59703	2.29238	2.7522	2.94491
ENSRNOG00000016543	Trim63	-18.4387	-9.15856	-250.648	-282.706		-35.9028	-3.57555	-9.22358	-90.7891
ENSRNOG00000023320	Tspan1	96.2321	43.4017	850.693	639.696		7.34445	215.458	140.148	45.1009
ENSRNOG00000007900	Tspan33	-2.42839	-8.91389	-6.68262	-19.5812		-3.07032	3.27946	-3.37277	-6.06341
ENSRNOG00000004411	Tspan8	23.9187	2.71005	57.781	32.2528		3.27898	7.35609	68.5319	32.5
ENSRNOG00000028185	Tstd3	3.2706	3.80325	5.76373	9.37248		2.35705	2.35771	2.78101	6.2833
ENSRNOG00000050650	Ttc16	-3.59831	-2.07049	-2.30794	-3.9016		-6.83935	-2.16845	-2.16419	-2.27053
ENSRNOG00000017445	Tubb2b	44.3298	8.58655	692.539	544.244		20.9217	19.2123	38.9915	58.9666
ENSRNOG00000025925	Txk	4.27224	15.8818	57.5968	2.67325		2.59502	6.83878	160.318	2.81247
ENSRNOG00000029195	Uba7	5.65668	8.05889	5.99706	4.68806		2.70371	6.47233	3.33083	5.32581
ENSRNOG00000027380	Upk1b	8.97573	33.6842	42.1667	30.9014		-9.13978	17.4491	32.5427	5.16657
ENSRNOG00000038896	Upk3bl	5.07296	4.89614	10.8997	48.6885		-2.85626	30.0688	6.18572	5.92629
ENSRNOG00000059006	Vgll1	57.6733	236.888	495.314	75.6196		6.53065	119.205	79.3252	103.909
ENSRNOG00000015279	Vtcn1	2.50118	2.48571	19.9903	5.245		-4.4228	8.89003	13.7496	3.75871
ENSRNOG00000018406	Wipf1	-2.7477	4.9389	56.991	21.0767		-8.88418	4.04711	35.5285	-7.22932
ENSRNOG00000002537	Wnk3	41.3789	16.3795	39.3082	105.344		16.9418	10.1569	19.3358	112.092
ENSRNOG00000003845	Wnt3	-2.88299	-25.3429	-14.7881	-9.87308		-3.6417	-6.16688	-4.24386	-3.4767
ENSRNOG00000013166	Wnt4	3.57051	2.59786	2.3795	5.34847		3.34383	2.4258	3.21741	3.37704
ENSRNOG00000013074	Wt1	-496.98	-172.464	-394.923	-87.8886		-47.781	-5.17061	-451.761	-323.541
ENSRNOG00000003749	Xk	2.6642	2.97843	6.79063	3.27862		2.42719	3.12806	3.20423	3.1758
ENSRNOG00000001858	Ypel1	-14.0296	-4.25864	-2.53925	-5.18364		-18.9548	-2.86692	-5.92279	-16.5681
ENSRNOG00000060130	Ypel4	-7.80937	-3.79875	-17.6176	-29.849		-12.4443	-5.91137	-9.94974	-22.0245
ENSRNOG00000047924	Zbtb7c	-9.86409	-118.891	-9.38876	-26.4082		-5.31091	-166.194	-12.1336	-56.8356
ENSRNOG00000018160	Zswim5	17.6887	14.6324	6.34626	7.09334		4.66846	10.7903	6.28757	9.44245
